# Supplementary material for: (4Z)-4-[(4-Chloro­anilino)(phen­yl)methyl­ene]-3-methyl-1-phenyl-1H-pyrazol-5(4H)-one
Source: Acta Crystallogr Sect E Struct Rep Online. 2009 Dec 24;66(Pt 1):o249. doi: 10.1107/S1600536809054816 (PMC2980146; doi:10.1107/S1600536809054816)
Supplement: Supplementary file 1 [file e-66-0o249-sup1.cif]

##############################################################################
###                                                                        ###
###        Electronic paper (Acta Crystallographica Section E)             ###
###                                                                        ###
##############################################################################
#                                                                            #
# This CIF contains the data in a paper accepted for publication in Acta     #
# Crystallographica Section E. It conforms to the requirements of Notes      #
# for Authors for Section E, and has been peer reviewed under the auspices   #
# of the IUCr Commission on Journals.                                        #
#                                                                            #
# Full details of the Crystallographic Information File format               #
# are given in the paper "The Crystallographic Information File (CIF):       #
# a New Standard Archive File for Crystallography" by S. R. Hall, F. H.      #
# Allen and I. D. Brown [Acta Cryst. (1991), A47, 655-685].                  #
#                                                                            #
# The current version of the core CIF dictionary is obtainable from          #
# ftp://ftp.iucr.org/pub/cif_core.dic. The current version number is 2.4.    #
#                                                                            #
# Software is freely available for graphical display of the structure(s) in  #
# this CIF.  For information consult the CIF home page http://www.iucr.org/  #
# cif/home.html                                                              #
#                                                                            #
# This file may be used for bona fide research purposes within the           #
# scientific community so long as proper attribution is given to the journal # 
# article from which it was obtained.                                        #
#                                                                            #
##############################################################################
                                             
data_global
_audit_creation_method     SHELXL-97
_journal_date_recd_electronic     2009-12-11
_journal_date_accepted     2009-12-20
_journal_name_full     'Acta Crystallographica, Section E'
_journal_year     2010
_journal_volume     66
_journal_issue      1
_journal_page_first     o249
_journal_page_last     o249
_journal_paper_category     QO
_journal_coeditor_code     SI2229
_publ_contact_author_name     'Prof. Min Xia'
_publ_contact_author_address
;  Department of Chemistry
   Zhejiang Sci-Tech University
  Hangzhou
  China
  310018
;
_publ_contact_author_email     xiamin@hzcnc.com
_publ_contact_author_fax     '8657186843223'
_publ_contact_author_phone     '8657186843223'
_publ_section_title
;\
(4<i>Z</i>)-4-[(4-Chloroanilino)(phenyl)methylene]-3-methyl-1-phenyl-1<i>H</i>-\
pyrazol-5(4<i>H</i>)-one
;
loop_
    _publ_author_name
    _publ_author_footnote
    _publ_author_address
    'Chi, Xiaodong' .
;
Department of Chemistry
Zhejiang Sci-Tech University
Hangzhou 310018
People's Republic of China
;
    'Xiao, Jing' .
;
Department of Chemistry
Zhejiang Sci-Tech University
Hangzhou 310018
People's Republic of China
;
    'Yin, Yuhong' .
;
Department of Chemistry
Zhejiang Sci-Tech University
Hangzhou 310018
People's Republic of China
;
    'Xia, Min' .
;
Department of Chemistry
Zhejiang Sci-Tech University
Hangzhou 310018
People's Republic of China
;
data_I
_audit_creation_method     SHELXL-97
_chemical_name_systematic
;
(4<i>Z</i>)-4-[(4-Chloroanilino)(phenyl)methylene]-3-
methyl-1-phenyl-1<i>H</i>-pyrazol-5(4<i>H</i>)-one
;
_chemical_name_common     ?
_chemical_formula_moiety     'C23 H18 Cl N3 O'
_chemical_formula_sum     'C23 H18 Cl N3 O'
_chemical_formula_iupac     'C23 H18 Cl N3 O'
_chemical_formula_weight     387.85
_chemical_melting_point     ?
_symmetry_cell_setting     triclinic
_symmetry_space_group_name_H-M     'P -1'
_symmetry_space_group_name_Hall     '-P 1'
loop_
    _symmetry_equiv_pos_as_xyz
    'x, y, z'
    '-x, -y, -z'
_cell_length_a     7.4305(15)
_cell_length_b     11.069(2)
_cell_length_c     13.518(3)
_cell_angle_alpha     109.28(3)
_cell_angle_beta     98.78(3)
_cell_angle_gamma     105.08(3)
_cell_volume     978.0(5)
_cell_formula_units_Z     2
_cell_measurement_reflns_used     5058
_cell_measurement_theta_min     3.11
_cell_measurement_theta_max     27.46
_cell_measurement_temperature     293(2)
_exptl_crystal_description     platelet
_exptl_crystal_colour     yellow
_exptl_crystal_size_max     0.34
_exptl_crystal_size_mid     0.31
_exptl_crystal_size_min     0.09
_exptl_crystal_density_diffrn     1.317
_exptl_crystal_density_meas     ?
_exptl_crystal_density_method     'not measured'
_exptl_crystal_F_000     404
_exptl_absorpt_coefficient_mu     0.214
_exptl_absorpt_correction_type     multi-scan
_exptl_absorpt_process_details     '(ABSCOR; Higashi, 1995)'
_exptl_absorpt_correction_T_min     0.921
_exptl_absorpt_correction_T_max     0.985
_exptl_special_details
;
;
_diffrn_ambient_temperature     293(2)
_diffrn_radiation_type     MoK\a
_diffrn_radiation_wavelength     0.71073
_diffrn_radiation_source     'fine-focus sealed tube'
_diffrn_radiation_monochromator     graphite
_diffrn_measurement_device_type     'Rigaku R-AXIS RAPID'
_diffrn_measurement_method     \w
_diffrn_detector_area_resol_mean     10.00
_diffrn_reflns_number     7818
_diffrn_reflns_av_R_equivalents     0.0326
_diffrn_reflns_av_sigmaI/netI     0.0471
_diffrn_reflns_theta_min     3.11
_diffrn_reflns_theta_max     25.20
_diffrn_reflns_theta_full     25.20
_diffrn_measured_fraction_theta_max     0.996
_diffrn_measured_fraction_theta_full     0.996
_diffrn_reflns_limit_h_min     -8
_diffrn_reflns_limit_h_max     8
_diffrn_reflns_limit_k_min     -13
_diffrn_reflns_limit_k_max     13
_diffrn_reflns_limit_l_min     -16
_diffrn_reflns_limit_l_max     16
_diffrn_standards_number     ?
_diffrn_standards_interval_count     ?
_diffrn_standards_interval_time     ?
_diffrn_standards_decay_%     ?
_refine_special_details
;
Refinement of <i>F</i>^2^ against ALL reflections. The weighted <i>R</i>-factor
<i>wR</i> and goodness of fit <i>S</i> are based on <i>F</i>^2^, conventional
<i>R</i>-factors <i>R</i> are based on <i>F</i>, with <i>F</i> set to zero for
negative <i>F</i>^2^. The threshold expression of <i>F</i>^2^ >
\s(<i>F</i>^2^) is used only for calculating <i>R</i>-factors(gt) <i>etc</i>.
and is not relevant to the choice of reflections for refinement.
<i>R</i>-factors based on <i>F</i>^2^ are statistically about twice as large
as those based on <i>F</i>, and <i>R</i>- factors based on ALL data will be
even larger.
;
_reflns_number_total     3506
_reflns_number_gt     2198
_reflns_threshold_expression     I>2sigma(I)
_refine_ls_structure_factor_coef     Fsqd
_refine_ls_matrix_type     full
_refine_ls_R_factor_all     0.0916
_refine_ls_R_factor_gt     0.0545
_refine_ls_wR_factor_gt     0.1264
_refine_ls_wR_factor_ref     0.1418
_refine_ls_goodness_of_fit_ref     1.049
_refine_ls_restrained_S_all     1.049
_refine_ls_number_reflns     3506
_refine_ls_number_parameters     259
_refine_ls_number_restraints     0
_refine_ls_hydrogen_treatment     mixed
_refine_ls_weighting_scheme     calc
_refine_ls_weighting_details
              'w=1/[\s^2^(Fo^2^)+(0.0617P)^2^+0.2511P] where P=(Fo^2^+2Fc^2^)/3'
_atom_sites_solution_hydrogens     geom
_atom_sites_solution_primary     direct
_atom_sites_solution_secondary     difmap
_refine_ls_shift/su_max     0.000
_refine_ls_shift/su_mean     0.000
_refine_diff_density_max     0.607
_refine_diff_density_min     -0.564
_refine_ls_extinction_method     'SHELXL97 (Sheldrick, 2008)'
_refine_ls_extinction_coef     0.014(3)
_refine_ls_extinction_expression
                                  'Fc^*^=kFc[1+0.001xFc^2^\l^3^/sin(2\q)]^-1/4^'
loop_
    _atom_type_symbol
    _atom_type_description
    _atom_type_scat_dispersion_real
    _atom_type_scat_dispersion_imag
    _atom_type_scat_source
    'C' 'C' 0.0033 0.0016
                         'International Tables Vol C Tables 4.2.6.8 and 6.1.1.4'
    'H' 'H' 0.0000 0.0000
                         'International Tables Vol C Tables 4.2.6.8 and 6.1.1.4'
    'N' 'N' 0.0061 0.0033
                         'International Tables Vol C Tables 4.2.6.8 and 6.1.1.4'
    'O' 'O' 0.0106 0.0060
                         'International Tables Vol C Tables 4.2.6.8 and 6.1.1.4'
    'Cl' 'Cl' 0.1484 0.1585
                         'International Tables Vol C Tables 4.2.6.8 and 6.1.1.4'
_computing_data_collection     'RAPID-AUTO (Rigaku, 1998)'
_computing_cell_refinement     'RAPID-AUTO (Rigaku, 1998)'
_computing_data_reduction     'CrystalStructure (Rigaku/MSC, 2002)'
_computing_structure_solution     'SHELXS97 (Sheldrick, 2008)'
_computing_structure_refinement     'SHELXL97 (Sheldrick, 2008)'
_computing_molecular_graphics     'ORTEP-3 (Farrugia, 1997)'
_computing_publication_material
                            'SHELXL97 (Sheldrick, 2008) and PLATON (Spek, 2009)'
loop_
    _atom_site_type_symbol
    _atom_site_label
    _atom_site_fract_x
    _atom_site_fract_y
    _atom_site_fract_z
    _atom_site_U_iso_or_equiv
    _atom_site_adp_type
    _atom_site_calc_flag
    _atom_site_refinement_flags
    _atom_site_occupancy
    _atom_site_disorder_assembly
    _atom_site_disorder_group
    Cl Cl1 1.15532(15) 0.75138(11) 0.40321(8) 0.0994(4) Uani d . 1 . .
    O O1 0.4993(3) 1.13318(17) 0.73705(15) 0.0511(5) Uani d . 1 . .
    N N1 0.6371(3) 0.9255(2) 0.66884(17) 0.0474(6) Uani d . 1 . .
    N N2 0.3133(3) 1.10057(19) 0.85631(17) 0.0444(5) Uani d . 1 . .
    N N3 0.2491(3) 1.0019(2) 0.89847(17) 0.0478(6) Uani d . 1 . .
    C C1 0.9987(4) 0.7976(3) 0.4798(2) 0.0569(8) Uani d . 1 . .
    C C2 0.8521(4) 0.8344(3) 0.4374(2) 0.0568(8) Uani d . 1 . .
    H H2 0.8337 0.8327 0.3673 0.068 Uiso calc R 1 . .
    C C3 0.7319(4) 0.8742(3) 0.5007(2) 0.0482(7) Uani d . 1 . .
    H H3 0.6313 0.8988 0.4725 0.058 Uiso calc R 1 . .
    C C4 0.7596(4) 0.8780(2) 0.6053(2) 0.0428(6) Uani d . 1 . .
    C C5 0.9092(4) 0.8414(3) 0.6470(2) 0.0550(7) Uani d . 1 . .
    H H5 0.9299 0.8450 0.7177 0.066 Uiso calc R 1 . .
    C C6 1.0273(4) 0.7997(3) 0.5837(2) 0.0610(8) Uani d . 1 . .
    H H6 1.1262 0.7730 0.6109 0.073 Uiso calc R 1 . .
    C C7 0.5574(4) 0.8763(2) 0.73575(19) 0.0405(6) Uani d . 1 . .
    C C8 0.5736(4) 0.7455(2) 0.7374(2) 0.0424(6) Uani d . 1 . .
    C C9 0.4800(4) 0.6275(3) 0.6453(2) 0.0553(8) Uani d . 1 . .
    H H9 0.4062 0.6305 0.5846 0.066 Uiso calc R 1 . .
    C C10 0.4969(5) 0.5063(3) 0.6442(3) 0.0709(10) Uani d . 1 . .
    H H10 0.4334 0.4271 0.5828 0.085 Uiso calc R 1 . .
    C C11 0.6068(6) 0.5014(3) 0.7330(3) 0.0746(10) Uani d . 1 . .
    H H11 0.6195 0.4193 0.7313 0.090 Uiso calc R 1 . .
    C C12 0.6985(5) 0.6180(3) 0.8250(3) 0.0647(9) Uani d . 1 . .
    H H12 0.7723 0.6145 0.8855 0.078 Uiso calc R 1 . .
    C C13 0.6809(4) 0.7401(3) 0.8275(2) 0.0517(7) Uani d . 1 . .
    H H13 0.7413 0.8185 0.8899 0.062 Uiso calc R 1 . .
    C C14 0.4532(4) 0.9448(2) 0.79664(19) 0.0398(6) Uani d . 1 . .
    C C15 0.4324(4) 1.0689(2) 0.7907(2) 0.0413(6) Uani d . 1 . .
    C C16 0.3330(4) 0.9113(2) 0.8635(2) 0.0433(6) Uani d . 1 . .
    C C17 0.2877(5) 0.7911(3) 0.8946(3) 0.0597(8) Uani d . 1 . .
    H H17A 0.1911 0.7943 0.9342 0.090 Uiso calc R 1 . .
    H H17B 0.4027 0.7927 0.9392 0.090 Uiso calc R 1 . .
    H H17C 0.2404 0.7092 0.8302 0.090 Uiso calc R 1 . .
    C C18 0.2310(4) 1.2054(2) 0.8705(2) 0.0431(6) Uani d . 1 . .
    C C19 0.3398(5) 1.3293(3) 0.8740(2) 0.0571(8) Uani d . 1 . .
    H H19 0.4674 1.3452 0.8704 0.069 Uiso calc R 1 . .
    C C20 0.2567(5) 1.4296(3) 0.8829(3) 0.0682(9) Uani d . 1 . .
    H H20 0.3288 1.5130 0.8845 0.082 Uiso calc R 1 . .
    C C21 0.0701(5) 1.4074(3) 0.8896(2) 0.0669(9) Uani d . 1 . .
    H H21 0.0147 1.4747 0.8944 0.080 Uiso calc R 1 . .
    C C22 -0.0349(5) 1.2852(3) 0.8891(2) 0.0640(9) Uani d . 1 . .
    H H22 -0.1609 1.2709 0.8953 0.077 Uiso calc R 1 . .
    C C23 0.0437(4) 1.1834(3) 0.8794(2) 0.0554(7) Uani d . 1 . .
    H H23 -0.0286 1.1008 0.8790 0.067 Uiso calc R 1 . .
    H H1 0.605(4) 1.002(3) 0.669(2) 0.067(9) Uiso d . 1 . .
loop_
    _atom_site_aniso_label
    _atom_site_aniso_U_11
    _atom_site_aniso_U_22
    _atom_site_aniso_U_33
    _atom_site_aniso_U_12
    _atom_site_aniso_U_13
    _atom_site_aniso_U_23
    Cl1 0.0867(7) 0.1399(9) 0.0781(6) 0.0596(6) 0.0465(5) 0.0223(6)
    O1 0.0581(13) 0.0564(11) 0.0614(12) 0.0307(9) 0.0305(10) 0.0351(9)
    N1 0.0555(15) 0.0529(13) 0.0502(13) 0.0312(11) 0.0243(11) 0.0253(11)
    N2 0.0529(14) 0.0436(12) 0.0490(12) 0.0244(10) 0.0232(11) 0.0225(10)
    N3 0.0531(15) 0.0520(13) 0.0505(13) 0.0245(11) 0.0226(11) 0.0254(11)
    C1 0.0485(18) 0.0643(18) 0.0495(17) 0.0193(14) 0.0190(14) 0.0085(14)
    C2 0.057(2) 0.0678(18) 0.0444(15) 0.0203(15) 0.0179(14) 0.0192(14)
    C3 0.0483(17) 0.0539(16) 0.0490(16) 0.0197(13) 0.0147(13) 0.0251(13)
    C4 0.0400(16) 0.0441(14) 0.0451(14) 0.0153(12) 0.0151(12) 0.0153(12)
    C5 0.0515(18) 0.0749(19) 0.0425(15) 0.0307(15) 0.0135(13) 0.0197(14)
    C6 0.0484(18) 0.079(2) 0.0564(18) 0.0333(15) 0.0126(14) 0.0184(15)
    C7 0.0394(15) 0.0438(14) 0.0387(13) 0.0177(11) 0.0065(12) 0.0152(11)
    C8 0.0470(17) 0.0422(14) 0.0445(15) 0.0221(12) 0.0190(13) 0.0163(12)
    C9 0.065(2) 0.0500(16) 0.0475(16) 0.0203(14) 0.0168(14) 0.0126(13)
    C10 0.101(3) 0.0409(17) 0.065(2) 0.0197(17) 0.035(2) 0.0109(15)
    C11 0.115(3) 0.0557(19) 0.090(3) 0.051(2) 0.064(2) 0.0407(19)
    C12 0.081(2) 0.075(2) 0.070(2) 0.0506(18) 0.0323(18) 0.0418(18)
    C13 0.0607(19) 0.0509(16) 0.0500(16) 0.0285(14) 0.0162(14) 0.0193(13)
    C14 0.0420(16) 0.0412(14) 0.0412(13) 0.0183(11) 0.0123(12) 0.0180(11)
    C15 0.0409(16) 0.0458(14) 0.0432(14) 0.0199(12) 0.0134(12) 0.0192(12)
    C16 0.0442(16) 0.0451(14) 0.0437(14) 0.0185(12) 0.0134(12) 0.0172(12)
    C17 0.068(2) 0.0565(17) 0.074(2) 0.0273(15) 0.0325(16) 0.0370(15)
    C18 0.0486(17) 0.0429(14) 0.0420(14) 0.0238(12) 0.0143(12) 0.0140(11)
    C19 0.063(2) 0.0514(17) 0.071(2) 0.0299(15) 0.0297(16) 0.0271(15)
    C20 0.090(3) 0.0549(18) 0.084(2) 0.0412(18) 0.044(2) 0.0351(16)
    C21 0.085(3) 0.069(2) 0.065(2) 0.0523(19) 0.0249(18) 0.0240(16)
    C22 0.052(2) 0.072(2) 0.0669(19) 0.0360(17) 0.0168(15) 0.0136(16)
    C23 0.0482(18) 0.0525(16) 0.0617(18) 0.0201(13) 0.0164(14) 0.0139(14)
_geom_special_details
;
All e.s.d.'s (except the e.s.d. in the dihedral angle between two l.s. planes)
are estimated using the full covariance matrix. The cell e.s.d.'s are taken
into account individually in the estimation of e.s.d.'s in distances, angles
and torsion angles; correlations between e.s.d.'s in cell parameters are only
used when they are defined by crystal symmetry. An approximate (isotropic)
treatment of cell e.s.d.'s is used for estimating e.s.d.'s involving l.s.
planes.
;
loop_
    _geom_bond_atom_site_label_1
    _geom_bond_atom_site_label_2
    _geom_bond_site_symmetry_2
    _geom_bond_distance
    _geom_bond_publ_flag
    Cl1 C1 . 1.737(3) ?
    O1 C15 . 1.244(3) ?
    N1 C7 . 1.337(3) ?
    N1 C4 . 1.426(3) ?
    N1 H1 . 0.93(3) ?
    N2 C15 . 1.374(3) ?
    N2 N3 . 1.403(3) ?
    N2 C18 . 1.419(3) ?
    N3 C16 . 1.311(3) ?
    C1 C2 . 1.369(4) ?
    C1 C6 . 1.379(4) ?
    C2 C3 . 1.383(4) ?
    C2 H2 . 0.9300 ?
    C3 C4 . 1.382(4) ?
    C3 H3 . 0.9300 ?
    C4 C5 . 1.382(4) ?
    C5 C6 . 1.377(4) ?
    C5 H5 . 0.9300 ?
    C6 H6 . 0.9300 ?
    C7 C14 . 1.393(3) ?
    C7 C8 . 1.491(3) ?
    C8 C13 . 1.378(4) ?
    C8 C9 . 1.389(4) ?
    C9 C10 . 1.376(4) ?
    C9 H9 . 0.9300 ?
    C10 C11 . 1.370(5) ?
    C10 H10 . 0.9300 ?
    C11 C12 . 1.379(5) ?
    C11 H11 . 0.9300 ?
    C12 C13 . 1.381(4) ?
    C12 H12 . 0.9300 ?
    C13 H13 . 0.9300 ?
    C14 C16 . 1.431(4) ?
    C14 C15 . 1.448(3) ?
    C16 C17 . 1.496(4) ?
    C17 H17A . 0.9600 ?
    C17 H17B . 0.9600 ?
    C17 H17C . 0.9600 ?
    C18 C19 . 1.380(4) ?
    C18 C23 . 1.380(4) ?
    C19 C20 . 1.386(4) ?
    C19 H19 . 0.9300 ?
    C20 C21 . 1.366(5) ?
    C20 H20 . 0.9300 ?
    C21 C22 . 1.372(4) ?
    C21 H21 . 0.9300 ?
    C22 C23 . 1.377(4) ?
    C22 H22 . 0.9300 ?
    C23 H23 . 0.9300 ?
loop_
    _geom_angle_atom_site_label_1
    _geom_angle_atom_site_label_2
    _geom_angle_atom_site_label_3
    _geom_angle_site_symmetry_1
    _geom_angle_site_symmetry_3
    _geom_angle
    _geom_angle_publ_flag
    C7 N1 C4 . . 128.4(2) ?
    C7 N1 H1 . . 110.4(18) ?
    C4 N1 H1 . . 121.2(18) ?
    C15 N2 N3 . . 112.28(19) ?
    C15 N2 C18 . . 127.5(2) ?
    N3 N2 C18 . . 119.5(2) ?
    C16 N3 N2 . . 106.1(2) ?
    C2 C1 C6 . . 121.1(3) ?
    C2 C1 Cl1 . . 119.7(2) ?
    C6 C1 Cl1 . . 119.2(2) ?
    C1 C2 C3 . . 118.9(3) ?
    C1 C2 H2 . . 120.6 ?
    C3 C2 H2 . . 120.6 ?
    C4 C3 C2 . . 120.8(3) ?
    C4 C3 H3 . . 119.6 ?
    C2 C3 H3 . . 119.6 ?
    C5 C4 C3 . . 119.6(2) ?
    C5 C4 N1 . . 121.8(2) ?
    C3 C4 N1 . . 118.6(2) ?
    C6 C5 C4 . . 119.8(3) ?
    C6 C5 H5 . . 120.1 ?
    C4 C5 H5 . . 120.1 ?
    C5 C6 C1 . . 119.9(3) ?
    C5 C6 H6 . . 120.1 ?
    C1 C6 H6 . . 120.1 ?
    N1 C7 C14 . . 118.9(2) ?
    N1 C7 C8 . . 118.6(2) ?
    C14 C7 C8 . . 122.4(2) ?
    C13 C8 C9 . . 119.8(2) ?
    C13 C8 C7 . . 121.4(2) ?
    C9 C8 C7 . . 118.8(2) ?
    C10 C9 C8 . . 119.7(3) ?
    C10 C9 H9 . . 120.2 ?
    C8 C9 H9 . . 120.2 ?
    C11 C10 C9 . . 120.5(3) ?
    C11 C10 H10 . . 119.8 ?
    C9 C10 H10 . . 119.8 ?
    C10 C11 C12 . . 120.0(3) ?
    C10 C11 H11 . . 120.0 ?
    C12 C11 H11 . . 120.0 ?
    C11 C12 C13 . . 120.0(3) ?
    C11 C12 H12 . . 120.0 ?
    C13 C12 H12 . . 120.0 ?
    C8 C13 C12 . . 119.9(3) ?
    C8 C13 H13 . . 120.0 ?
    C12 C13 H13 . . 120.0 ?
    C7 C14 C16 . . 132.6(2) ?
    C7 C14 C15 . . 121.7(2) ?
    C16 C14 C15 . . 105.3(2) ?
    O1 C15 N2 . . 126.0(2) ?
    O1 C15 C14 . . 129.5(2) ?
    N2 C15 C14 . . 104.4(2) ?
    N3 C16 C14 . . 111.7(2) ?
    N3 C16 C17 . . 118.0(2) ?
    C14 C16 C17 . . 130.3(2) ?
    C16 C17 H17A . . 109.5 ?
    C16 C17 H17B . . 109.5 ?
    H17A C17 H17B . . 109.5 ?
    C16 C17 H17C . . 109.5 ?
    H17A C17 H17C . . 109.5 ?
    H17B C17 H17C . . 109.5 ?
    C19 C18 C23 . . 120.3(2) ?
    C19 C18 N2 . . 119.2(2) ?
    C23 C18 N2 . . 120.5(2) ?
    C18 C19 C20 . . 119.2(3) ?
    C18 C19 H19 . . 120.4 ?
    C20 C19 H19 . . 120.4 ?
    C21 C20 C19 . . 120.7(3) ?
    C21 C20 H20 . . 119.7 ?
    C19 C20 H20 . . 119.7 ?
    C20 C21 C22 . . 119.6(3) ?
    C20 C21 H21 . . 120.2 ?
    C22 C21 H21 . . 120.2 ?
    C21 C22 C23 . . 120.9(3) ?
    C21 C22 H22 . . 119.5 ?
    C23 C22 H22 . . 119.5 ?
    C22 C23 C18 . . 119.3(3) ?
    C22 C23 H23 . . 120.4 ?
    C18 C23 H23 . . 120.4 ?
loop_
    _geom_hbond_atom_site_label_D
    _geom_hbond_atom_site_label_H
    _geom_hbond_atom_site_label_A
    _geom_hbond_site_symmetry_A
    _geom_hbond_distance_DH
    _geom_hbond_distance_HA
    _geom_hbond_distance_DA
    _geom_hbond_angle_DHA
    _geom_hbond_publ_flag
    N1 H1 O1 . 0.93(3) 1.87(3) 2.701(3) 146(2) yes
