# Supplementary material for: (4Z)-4-[(4-Chloro­anilino)(phen­yl)methyl­ene]-3-methyl-1-phenyl-1H-pyrazol-5(4H)-one
Source: Acta Crystallogr Sect E Struct Rep Online. 2009 Dec 24;66(Pt 1):o249. doi: 10.1107/S1600536809054816 (PMC2980146; doi:10.1107/S1600536809054816)
Supplement: Supplementary file 2 [file e-66-0o249-Isup2.hkl]

# 
# h,k,l, Fc-squared, Fo-squared, sigma(Fo-squared) and status flag 
# 
data_I
_shelx_title ' bf2 in P-1' 
_shelx_refln_list_code          4 
_shelx_F_calc_maximum      171.06 
_exptl_crystal_F_000       404.00 
_reflns_d_resolution_high  0.8346 
 
loop_ 
 _symmetry_equiv_pos_as_xyz 
 'x, y, z' 
 '-x, -y, -z' 
 
_cell_length_a     7.4305 
_cell_length_b    11.0687 
_cell_length_c    13.5182 
_cell_angle_alpha 109.283 
_cell_angle_beta   98.778 
_cell_angle_gamma 105.083 
 
_shelx_F_squared_multiplier     1.000 
 
loop_ 
 _refln_index_h 
 _refln_index_k 
 _refln_index_l 
 _refln_F_squared_calc 
 _refln_F_squared_meas 
 _refln_F_squared_sigma 
 _refln_observed_status 
   2   0   0        9.23       17.18      2.69 o 
   3   0   0       60.84       70.03      3.83 o 
   4   0   0      297.16      305.10      5.37 o 
   5   0   0       36.66       41.11      4.95 o 
   6   0   0       15.29       16.00      3.83 o 
   7   0   0       17.92       19.48      6.48 o 
   8   0   0        0.27       -2.72      6.02 o 
  -8   1   0       14.66       10.04      9.06 o 
  -7   1   0        6.47        6.69      4.07 o 
  -6   1   0       10.61       12.21      4.91 o 
  -5   1   0      139.14      158.11      4.96 o 
  -4   1   0      264.51      257.57      6.09 o 
  -3   1   0        0.17        0.39      1.41 o 
  -2   1   0     2400.10     2281.77     17.78 o 
   1   1   0     2241.21     2232.85     16.40 o 
   2   1   0      399.94      374.63      5.72 o 
   3   1   0       24.54       29.09      3.19 o 
   4   1   0        5.75        2.97      2.86 o 
   5   1   0       61.32       59.38      5.42 o 
   6   1   0        2.86        2.53      3.13 o 
   7   1   0       30.34       44.03     33.20 o 
   8   1   0        3.53        7.32      5.02 o 
  -8   2   0        0.83       10.58     14.87 o 
  -7   2   0       83.98       76.93      7.65 o 
  -6   2   0      119.64      140.07      5.68 o 
  -5   2   0       10.66       15.87      3.85 o 
  -4   2   0       49.05       53.76      3.79 o 
  -3   2   0      212.42      214.82      5.91 o 
  -2   2   0       51.83       58.82      2.09 o 
  -1   2   0     2448.61     2317.04     23.03 o 
   0   2   0     1715.37     1602.24     17.27 o 
   1   2   0     6492.98     6614.67     42.91 o 
   2   2   0       11.83       20.71      1.78 o 
   3   2   0       20.84       28.85      3.16 o 
   4   2   0       81.75      100.01      4.98 o 
   5   2   0       94.11      107.15      4.81 o 
   6   2   0       17.73       17.68      3.33 o 
   7   2   0        0.56        1.09      3.13 o 
  -8   3   0       14.83       23.48      5.25 o 
  -7   3   0        1.04        2.34      4.50 o 
  -6   3   0        3.72        3.70      3.92 o 
  -5   3   0        0.09        2.59      2.96 o 
  -4   3   0       38.59       53.32      3.51 o 
  -3   3   0       41.79       28.46      2.58 o 
  -2   3   0       26.82       28.78      2.86 o 
  -1   3   0     1467.60     1433.98      9.26 o 
   0   3   0     2859.18     2604.77     13.89 o 
   1   3   0     3155.02     3038.75     17.58 o 
   2   3   0      481.88      442.82      4.93 o 
   3   3   0       28.70       34.72      2.37 o 
   4   3   0       75.66       77.26      4.04 o 
   5   3   0        0.12       -2.02      2.02 o 
   6   3   0        0.17        1.10      2.52 o 
   7   3   0        0.16        7.92      4.77 o 
  -8   4   0        3.52       13.24     10.99 o 
  -7   4   0       62.33       60.30      5.19 o 
  -6   4   0        2.10        1.86      2.51 o 
  -5   4   0       40.76       43.06      3.05 o 
  -4   4   0      118.72      111.41     11.56 o 
  -3   4   0       88.09       92.19      4.24 o 
  -2   4   0     1490.37     1576.99     12.62 o 
  -1   4   0      252.64      232.71      2.68 o 
   0   4   0       41.04       47.82      1.38 o 
   1   4   0      349.50      381.18      3.81 o 
   2   4   0      301.88      292.65      3.82 o 
   3   4   0        0.85        1.23      1.53 o 
   4   4   0       12.05       12.69      3.17 o 
   5   4   0      115.12      131.68      8.52 o 
   6   4   0        0.42       -0.31      2.70 o 
  -8   5   0        0.58        0.66      6.38 o 
  -7   5   0        6.43       12.11      3.63 o 
  -6   5   0        1.07        4.44      2.70 o 
  -5   5   0       79.83       82.77      6.30 o 
  -4   5   0      220.56      240.06      6.68 o 
  -3   5   0       28.94       32.14      7.09 o 
  -2   5   0     1101.29     1127.20     12.36 o 
  -1   5   0      416.23      435.14      4.09 o 
   0   5   0       18.93       25.15      1.49 o 
   1   5   0     1826.82     1886.15     11.84 o 
   2   5   0      109.84      107.56      2.82 o 
   3   5   0        0.88        2.93      2.26 o 
   4   5   0       37.25       25.25      3.16 o 
   5   5   0        5.46        2.42      3.33 o 
   6   5   0        5.88        5.67      4.35 o 
  -8   6   0       49.21       49.94     10.62 o 
  -7   6   0       51.47       58.07      8.79 o 
  -6   6   0       35.07       31.33      6.44 o 
  -5   6   0       34.53       44.98      5.21 o 
  -4   6   0      275.13      274.54      6.80 o 
  -3   6   0       10.28       13.30      1.51 o 
  -2   6   0      395.27      401.10      3.43 o 
  -1   6   0       13.24       12.31      1.43 o 
   0   6   0      100.65      105.80      2.09 o 
   1   6   0      203.48      217.95      3.31 o 
   2   6   0        0.09       -0.64      1.45 o 
   3   6   0       23.03       19.47      3.05 o 
   4   6   0        4.92        5.96      2.50 o 
   5   6   0        5.73       14.64      7.65 o 
  -8   7   0        6.09       -7.96      7.96 o 
  -7   7   0        2.02        4.75      5.78 o 
  -6   7   0       11.87        8.33      4.87 o 
  -5   7   0      385.02      393.37     10.50 o 
  -4   7   0        4.90        3.03      1.28 o 
  -3   7   0       36.06       33.11      2.19 o 
  -2   7   0      115.08      106.68      3.55 o 
  -1   7   0       79.38       73.39      4.87 o 
   0   7   0       50.92       64.80      1.78 o 
   1   7   0      119.56      108.64      2.87 o 
   2   7   0      166.12      182.47      5.02 o 
   3   7   0       25.36       17.41      2.79 o 
   4   7   0        0.14       -0.04      2.87 o 
   5   7   0        4.62        2.29      3.49 o 
  -8   8   0        3.75        2.32      6.30 o 
  -7   8   0        4.85       10.54      6.07 o 
  -6   8   0        4.07        1.52      2.74 o 
  -5   8   0       52.25       47.88      6.82 o 
  -4   8   0       67.90       71.71      2.84 o 
  -3   8   0      119.74      124.36      2.57 o 
  -2   8   0       16.24       21.22      1.38 o 
  -1   8   0      112.54       95.32      5.05 o 
   0   8   0       78.63       80.59      2.20 o 
   1   8   0      109.57      120.36      4.60 o 
   2   8   0       23.85       23.88      2.83 o 
   3   8   0       30.25       30.31      7.01 o 
   4   8   0        1.15        7.46      8.33 o 
  -7   9   0        0.42        1.21      3.17 o 
  -6   9   0       14.11       11.42      2.30 o 
  -5   9   0        7.04        9.43      2.20 o 
  -4   9   0      123.62      118.80      2.68 o 
  -3   9   0        4.79       -0.03      1.39 o 
  -2   9   0      393.71      406.14      3.43 o 
  -1   9   0        1.12        2.67      1.13 o 
   0   9   0        0.77       -0.27      1.02 o 
   1   9   0        0.34        1.10      1.42 o 
   2   9   0       37.39       41.88      4.58 o 
   3   9   0       10.60        1.68      2.52 o 
  -7  10   0       11.79       13.66      3.33 o 
  -6  10   0        1.62        1.48      1.89 o 
  -5  10   0       53.46       61.40      2.66 o 
  -4  10   0       32.20       42.32      2.62 o 
  -3  10   0       30.32       30.05      2.49 o 
  -2  10   0       14.72       17.26      7.33 o 
  -1  10   0       32.02       19.69      4.17 o 
   0  10   0       24.77       24.68      1.58 o 
   1  10   0        0.24        1.28      1.41 o 
   2  10   0        1.97        0.78      1.82 o 
  -6  11   0        2.22        0.21      1.82 o 
  -5  11   0        1.68        2.52      1.76 o 
  -4  11   0       10.99        6.37      1.62 o 
  -3  11   0        0.60        0.57      5.27 o 
  -2  11   0        1.51       -1.20      6.01 o 
  -1  11   0        9.64        6.78      5.36 o 
   0  11   0        0.09        0.88      4.80 o 
   1  11   0        7.13        5.04      5.35 o 
  -4  12   0       92.81      111.20     11.28 o 
  -3  12   0        0.02        1.09      3.98 o 
  -2  12   0        2.08       -2.63      4.49 o 
  -1  12   0        0.06       -2.89      4.08 o 
   0 -12   1        1.03        3.40      4.51 o 
   1 -12   1        0.68        0.91      4.70 o 
   2 -12   1        0.41       -1.43      6.41 o 
   3 -12   1        2.49        0.69      5.84 o 
   4 -12   1       34.40       30.87      8.33 o 
  -1 -11   1        1.09        0.74      1.97 o 
   0 -11   1        9.27       10.21      2.04 o 
   1 -11   1        0.65        0.12      1.29 o 
   2 -11   1       12.64       10.78      1.47 o 
   3 -11   1        2.79        1.05      1.36 o 
   4 -11   1       15.93        9.45      3.46 o 
   5 -11   1        3.62        6.74      2.18 o 
   6 -11   1        2.00        1.94      2.30 o 
  -3 -10   1        0.01       -0.56      2.79 o 
  -2 -10   1        8.96        9.07      3.60 o 
  -1 -10   1        0.65       -0.53      1.98 o 
   0 -10   1        0.37        1.65      1.35 o 
   1 -10   1      162.47      171.73      7.41 o 
   2 -10   1        5.10        1.45      1.08 o 
   3 -10   1        6.01        3.57      1.77 o 
   4 -10   1       26.97       23.56      2.62 o 
   5 -10   1        1.29        3.47      2.32 o 
   6 -10   1       18.85       19.24      3.04 o 
   7 -10   1       28.63       20.83      3.90 o 
  -3  -9   1        0.38        2.79      2.84 o 
  -2  -9   1        3.66        5.46      2.39 o 
  -1  -9   1       69.04       74.36      3.17 o 
   0  -9   1      101.10       90.46      3.93 o 
   1  -9   1        1.87        0.23      0.67 o 
   2  -9   1      132.18      132.79      3.25 o 
   3  -9   1       16.65        9.58      1.61 o 
   4  -9   1       89.23       90.50      3.24 o 
   5  -9   1      274.36      257.16      6.36 o 
   6  -9   1       49.42       48.95      5.96 o 
   7  -9   1        5.39        2.46      2.24 o 
  -4  -8   1       35.37       38.44      6.25 o 
  -3  -8   1       52.96       45.45      3.58 o 
  -2  -8   1        8.45        4.42      2.53 o 
  -1  -8   1      150.70      176.54      4.10 o 
   0  -8   1      101.19       91.41      3.31 o 
   1  -8   1      109.01      118.94      2.46 o 
   2  -8   1        0.17        0.88      1.72 o 
   3  -8   1        0.03        0.49      1.47 o 
   4  -8   1       18.09       23.16      2.27 o 
   5  -8   1       35.22       31.73      2.30 o 
   6  -8   1       20.79       18.73      3.63 o 
   7  -8   1       13.51       10.97      6.53 o 
   8  -8   1       29.01       58.12     10.14 o 
  -5  -7   1        1.04        1.16      3.19 o 
  -4  -7   1        0.91        1.03      2.41 o 
  -3  -7   1       13.08        5.82      2.73 o 
  -2  -7   1       86.12       72.84      3.69 o 
  -1  -7   1      145.52      153.66      4.43 o 
   0  -7   1       26.33       22.02      1.91 o 
   1  -7   1       26.08       32.67      1.62 o 
   2  -7   1       84.16       92.55      3.30 o 
   3  -7   1      283.88      295.16      4.00 o 
   4  -7   1       77.77       74.30      2.28 o 
   5  -7   1        0.76        0.55      2.15 o 
   6  -7   1      266.89      272.94     10.55 o 
   7  -7   1      109.85      127.60     10.34 o 
   8  -7   1       16.58       16.69      8.85 o 
  -6  -6   1        0.56       12.98      4.11 o 
  -5  -6   1       17.35       12.57      3.57 o 
  -4  -6   1        4.76        8.54      2.85 o 
  -3  -6   1        2.14        2.52      2.40 o 
  -2  -6   1       26.78       40.55      2.46 o 
  -1  -6   1      250.36      294.17      4.91 o 
   0  -6   1       15.43       12.93      1.44 o 
   1  -6   1       61.40       63.61      1.93 o 
   2  -6   1       82.42       83.84      2.84 o 
   3  -6   1       40.85       38.55      2.29 o 
   4  -6   1        2.40        5.57      2.18 o 
   5  -6   1        0.96        4.70      4.15 o 
   6  -6   1      324.15      336.78     11.81 o 
   7  -6   1        3.11        4.32      6.24 o 
   8  -6   1       70.41      105.21     12.46 o 
  -6  -5   1       10.35       16.42      3.37 o 
  -5  -5   1       60.80       65.28      4.39 o 
  -4  -5   1       75.47       76.38      3.55 o 
  -3  -5   1        1.41        6.26      2.47 o 
  -2  -5   1      619.94      607.85      6.73 o 
  -1  -5   1     1751.69     1745.03     10.54 o 
   0  -5   1      113.67      127.41      2.01 o 
   1  -5   1        1.60        4.03      1.10 o 
   2  -5   1      213.62      221.21      4.15 o 
   3  -5   1        1.56        8.35      1.95 o 
   4  -5   1        3.59        7.21      3.55 o 
   5  -5   1        9.44        9.02      2.83 o 
   6  -5   1       18.69        8.56      5.81 o 
   7  -5   1      165.97      162.44      7.76 o 
   8  -5   1       42.62       46.47      7.16 o 
  -7  -4   1        1.42        3.64      3.75 o 
  -6  -4   1        0.40       -0.48      2.58 o 
  -5  -4   1        0.52        3.26      3.30 o 
  -4  -4   1      120.62      119.07      4.79 o 
  -3  -4   1       50.61       42.81      2.20 o 
  -2  -4   1      159.88      176.84      7.70 o 
  -1  -4   1        1.37        0.99      1.02 o 
   0  -4   1      222.51      248.55      3.22 o 
   1  -4   1      664.80      624.15      8.49 o 
   2  -4   1      202.14      176.79      8.72 o 
   3  -4   1      475.23      493.05      8.65 o 
   4  -4   1      179.03      162.17      4.56 o 
   5  -4   1       13.00       13.97      2.69 o 
   6  -4   1      328.07      326.00      8.83 o 
   7  -4   1      193.69      202.71     13.22 o 
   8  -4   1        3.96        1.89      7.53 o 
  -7  -3   1        0.29        9.55      4.91 o 
  -6  -3   1       33.61       35.78      3.56 o 
  -5  -3   1       13.02       13.16      3.00 o 
  -4  -3   1       14.23       16.55      2.54 o 
  -3  -3   1      153.18      157.61      2.92 o 
  -2  -3   1      130.72      131.45      3.17 o 
  -1  -3   1      988.50      884.25      6.97 o 
   0  -3   1     2377.31     2191.06     20.11 o 
   1  -3   1       36.30       29.47      2.39 o 
   2  -3   1      588.82      576.03      8.93 o 
   3  -3   1       10.04       13.37      1.55 o 
   4  -3   1       10.67        9.29      2.86 o 
   5  -3   1      352.36      361.25      6.39 o 
   6  -3   1        0.34        0.80      3.44 o 
   7  -3   1        8.40       13.45      5.61 o 
   8  -3   1        0.76        7.16      6.27 o 
  -7  -2   1        0.79        1.36      2.72 o 
  -6  -2   1        0.01        1.14      4.03 o 
  -5  -2   1        7.91        9.11      3.16 o 
  -4  -2   1       10.80        6.02      3.16 o 
  -3  -2   1       42.53       48.80      5.60 o 
  -2  -2   1      366.66      313.41      5.24 o 
  -1  -2   1     4520.35     4682.28     68.47 o 
   0  -2   1     1226.95     1214.82     10.29 o 
   2  -2   1       27.67       22.38      1.89 o 
   3  -2   1      121.22      133.09      8.31 o 
   4  -2   1      649.42      645.19     10.94 o 
   5  -2   1      149.40      156.30      6.19 o 
   6  -2   1       38.10       38.60      5.78 o 
   7  -2   1      102.24      110.37     20.88 o 
   8  -2   1       11.13        4.99      4.73 o 
  -8  -1   1       22.19       13.60     14.54 o 
  -7  -1   1       27.41       26.47      5.19 o 
  -6  -1   1        6.68       10.47      3.69 o 
  -5  -1   1        2.38        3.74      2.71 o 
  -4  -1   1       18.41       15.60      2.16 o 
  -3  -1   1       33.10       24.77      1.94 o 
  -2  -1   1       85.60       79.33      5.50 o 
  -1  -1   1     8251.40     8006.35     62.48 o 
   1  -1   1     1266.78     1099.59     12.12 o 
   2  -1   1        0.63        1.89      1.47 o 
   3  -1   1       87.04       88.99      3.96 o 
   4  -1   1        0.20       -0.09      1.38 o 
   5  -1   1       45.18       45.50      3.70 o 
   6  -1   1       40.80       44.17      4.56 o 
   7  -1   1       71.64       71.74     10.40 o 
   8  -1   1        3.17       -3.39      6.03 o 
  -8   0   1       11.48       10.91      9.02 o 
  -7   0   1       51.36       51.62      7.54 o 
  -6   0   1       16.19       12.16      3.13 o 
  -5   0   1      274.13      280.92      7.71 o 
  -4   0   1        9.16       11.10      3.24 o 
  -3   0   1     2836.24     2778.17     39.62 o 
  -2   0   1      625.59      605.24      6.18 o 
   1   0   1      254.34      233.21      3.28 o 
   2   0   1      784.22      792.11      9.82 o 
   3   0   1      318.48      276.27      6.14 o 
   4   0   1      183.38      179.37      3.80 o 
   5   0   1        6.17        8.12      3.91 o 
   6   0   1       28.06       29.66      4.24 o 
   7   0   1        0.23       -1.37      2.57 o 
   8   0   1       28.52       22.38     11.53 o 
  -8   1   1        0.57       -7.96      7.96 o 
  -7   1   1        0.24        2.47      3.62 o 
  -6   1   1      172.57      182.73     12.81 o 
  -5   1   1       47.90       48.64      5.20 o 
  -4   1   1        7.70       17.39      2.47 o 
  -3   1   1      298.42      272.76      4.30 o 
  -2   1   1     1495.67     1398.84     16.51 o 
  -1   1   1        6.10        4.96      0.90 o 
   0   1   1      208.68      147.90      2.22 o 
   1   1   1       47.38       62.20      1.75 o 
   2   1   1      162.58      145.38      2.66 o 
   3   1   1      514.86      494.14      7.10 o 
   4   1   1       21.46       23.97      2.77 o 
   5   1   1       17.04       10.99      5.50 o 
   6   1   1        2.87        1.00      2.22 o 
   7   1   1        5.44        5.27      3.50 o 
  -8   2   1       11.68        9.89      4.70 o 
  -7   2   1       57.89       58.86      7.77 o 
  -6   2   1      599.55      610.77     20.63 o 
  -5   2   1       23.24       29.46      4.12 o 
  -4   2   1      171.55      177.81      3.96 o 
  -3   2   1     1267.07     1234.91     11.50 o 
  -2   2   1        0.47        1.47      1.44 o 
  -1   2   1     2032.38     2011.19     13.03 o 
   0   2   1      253.33      224.39      3.77 o 
   1   2   1     3995.13     4003.60     21.84 o 
   2   2   1        1.94        4.83      1.35 o 
   3   2   1      231.87      210.54      3.08 o 
   4   2   1        1.61        2.00      1.81 o 
   5   2   1        1.27        2.53      2.27 o 
   6   2   1        7.51        7.01      3.13 o 
   7   2   1        9.27        9.29      4.56 o 
  -8   3   1       19.20       24.52     10.26 o 
  -7   3   1       54.39       60.44      6.24 o 
  -6   3   1        4.50        5.91      4.04 o 
  -5   3   1        5.27        3.47      2.19 o 
  -4   3   1     1239.39     1240.17     11.57 o 
  -3   3   1        6.96        7.73      1.94 o 
  -2   3   1       89.07      106.57      2.54 o 
  -1   3   1      297.56      270.22      4.41 o 
   0   3   1      696.72      634.21      6.61 o 
   1   3   1      341.06      314.95      2.89 o 
   2   3   1        3.04        1.43      1.49 o 
   3   3   1       86.21       90.50      3.36 o 
   4   3   1       15.37       19.04      2.54 o 
   5   3   1        2.31        4.11      2.51 o 
   6   3   1        7.55        5.02      2.99 o 
   7   3   1        2.90       13.08      9.94 o 
  -8   4   1       15.18       13.91      4.53 o 
  -7   4   1       27.82       25.96      5.57 o 
  -6   4   1      519.63      539.21     13.37 o 
  -5   4   1      713.27      718.51      9.89 o 
  -4   4   1       56.58       59.95      3.17 o 
  -3   4   1      585.80      529.89      5.50 o 
  -2   4   1      329.73      369.77      9.67 o 
  -1   4   1        6.19        7.92      0.58 o 
   0   4   1       34.75       31.08      1.22 o 
   1   4   1       20.69       23.05      1.89 o 
   2   4   1        1.08       -1.57      1.57 o 
   3   4   1       12.91       11.80      2.50 o 
   4   4   1       37.29       43.70      3.21 o 
   5   4   1       47.44       40.92      4.60 o 
   6   4   1        0.96        6.89      5.17 o 
  -8   5   1       12.88       15.47      6.31 o 
  -7   5   1        1.62        4.96      4.23 o 
  -6   5   1     1111.99     1081.48     20.70 o 
  -5   5   1      328.04      298.86      6.15 o 
  -4   5   1       30.64       37.11      2.67 o 
  -3   5   1      767.30      844.17     11.45 o 
  -2   5   1      197.56      250.57      2.64 o 
  -1   5   1      250.57      236.36      4.24 o 
   0   5   1        9.92        7.78      0.79 o 
   1   5   1       22.80       28.27      1.72 o 
   2   5   1      397.26      419.78      5.11 o 
   3   5   1       16.55       13.50      2.97 o 
   4   5   1       21.46       22.09      3.59 o 
   5   5   1       23.80       20.84      4.29 o 
   6   5   1       15.15       15.42      5.71 o 
  -8   6   1        0.48        6.41      7.47 o 
  -7   6   1        0.76        2.49      5.41 o 
  -6   6   1       26.76       23.14      5.70 o 
  -5   6   1     1162.84     1153.16     17.94 o 
  -4   6   1       43.82       37.66      3.49 o 
  -3   6   1       12.46       10.49      1.41 o 
  -2   6   1       75.28       65.14      1.80 o 
  -1   6   1      106.20      118.34      4.73 o 
   0   6   1      104.93       79.54      1.61 o 
   1   6   1       16.39       16.75      1.74 o 
   2   6   1       72.03       86.30      3.88 o 
   3   6   1        1.65        3.87      2.42 o 
   4   6   1        2.86        2.46      2.87 o 
   5   6   1        0.16       -1.67      3.21 o 
  -8   7   1        6.49        6.13      6.96 o 
  -7   7   1        9.63        8.10      5.87 o 
  -6   7   1        4.33        3.01      4.04 o 
  -5   7   1      582.43      589.02     11.14 o 
  -4   7   1       45.47       49.35      2.95 o 
  -3   7   1      134.49      127.90      4.25 o 
  -2   7   1        2.22        3.62      1.22 o 
  -1   7   1        3.07        3.34      3.12 o 
   0   7   1       45.39       51.11      1.45 o 
   1   7   1       16.70        8.70      1.58 o 
   2   7   1       83.90       88.14      3.58 o 
   3   7   1        2.74        1.41      2.24 o 
   4   7   1        3.39        5.06      4.94 o 
  -8   8   1       17.83       38.85      8.47 o 
  -7   8   1        0.15        1.55      4.52 o 
  -6   8   1        2.51        3.09      3.00 o 
  -5   8   1       72.58       83.73      7.68 o 
  -4   8   1       25.33       18.97      2.23 o 
  -3   8   1      161.15      170.45      2.49 o 
  -2   8   1       13.52       13.08      5.78 o 
  -1   8   1      235.97      210.60      7.38 o 
   0   8   1       48.99       58.76      1.39 o 
   1   8   1        8.68        8.77      1.76 o 
   2   8   1       51.29       62.68      3.46 o 
   3   8   1        0.04       -1.80      2.69 o 
   4   8   1        0.00        5.16      5.51 o 
  -7   9   1        0.01        0.87      3.07 o 
  -6   9   1       16.13       14.85      2.14 o 
  -5   9   1       63.75       65.10      3.08 o 
  -4   9   1      304.02      290.47      6.48 o 
  -3   9   1       10.98       17.44      6.50 o 
  -2   9   1       13.53        9.76      6.24 o 
  -1   9   1       97.21       84.58      5.20 o 
   0   9   1       10.60       13.21      5.18 o 
   1   9   1       15.14       10.23      1.60 o 
   2   9   1        7.32        7.10      3.49 o 
   3   9   1       11.63        6.84      6.00 o 
  -7  10   1       34.43       30.96      4.14 o 
  -6  10   1       36.03       36.95      3.48 o 
  -5  10   1      149.02      158.80      4.05 o 
  -4  10   1       30.47       39.08      1.58 o 
  -3  10   1       35.71       29.95      4.90 o 
  -2  10   1       55.95       47.22      8.88 o 
  -1  10   1       42.90       30.69      6.30 o 
   0  10   1       47.86       60.88      5.65 o 
   1  10   1        2.13        4.04      1.80 o 
   2  10   1       11.76       30.35     11.11 o 
  -5  11   1        1.11       -3.15      6.44 o 
  -4  11   1        3.20        8.22      7.07 o 
  -3  11   1       42.80       27.49      5.47 o 
  -2  11   1        0.25        6.64      4.72 o 
  -1  11   1        3.88        7.24      8.22 o 
   0  11   1        6.27        8.63      6.39 o 
  -4  12   1        3.10        5.84      7.70 o 
  -3  12   1       26.84       26.83     10.08 o 
  -2  12   1        9.95        7.96      8.82 o 
   0 -12   2        9.35       16.32      9.19 o 
   1 -12   2        0.54        2.94      5.06 o 
   2 -12   2        0.44        1.83      6.24 o 
   3 -12   2        1.65        0.92      1.54 o 
   4 -12   2        3.59        3.18      2.11 o 
   5 -12   2       24.69       22.53      3.25 o 
  -2 -11   2       15.88       12.58      3.88 o 
  -1 -11   2       13.99       10.43      3.08 o 
   0 -11   2        0.03       -0.42      1.64 o 
   1 -11   2        8.72       10.53      2.28 o 
   2 -11   2        2.00        0.51      2.26 o 
   3 -11   2        1.61        1.93      1.77 o 
   4 -11   2        3.72        2.89      1.89 o 
   5 -11   2        9.06        8.26      3.05 o 
   6 -11   2        0.00       -0.64      2.19 o 
  -3 -10   2        9.06        3.50      3.08 o 
  -2 -10   2      120.28      112.76      6.11 o 
  -1 -10   2       77.06       73.84      5.45 o 
   0 -10   2        6.01        8.60      1.90 o 
   1 -10   2       69.11       73.19      2.24 o 
   2 -10   2       88.71       71.34      2.73 o 
   3 -10   2      116.82      130.69      3.14 o 
   4 -10   2      156.88      154.81      3.78 o 
   5 -10   2       13.29       10.36      2.54 o 
   6 -10   2        1.93        2.77      2.43 o 
   7 -10   2        5.58        4.22      3.01 o 
  -4  -9   2        2.46        9.85      7.17 o 
  -3  -9   2      103.50       86.46      5.11 o 
  -2  -9   2        0.42        0.44      1.99 o 
  -1  -9   2       82.38      103.89      5.44 o 
   0  -9   2      183.33      196.54      4.02 o 
   1  -9   2      182.13      221.08      3.08 o 
   2  -9   2       47.50       40.47      2.10 o 
   3  -9   2       85.99       93.33      2.86 o 
   4  -9   2       39.53       27.40      2.50 o 
   5  -9   2       13.74       12.01      2.56 o 
   6  -9   2        3.43        3.40      2.47 o 
   7  -9   2        2.19        1.94      2.26 o 
  -5  -8   2        0.08        5.77      3.46 o 
  -4  -8   2        4.50       11.15      4.48 o 
  -3  -8   2        1.20        4.55      3.23 o 
  -2  -8   2      173.78      188.58      4.70 o 
  -1  -8   2        2.13        6.74      2.03 o 
   0  -8   2       12.97       20.61      2.10 o 
   1  -8   2       12.86       11.05      1.69 o 
   2  -8   2       17.01       14.67      1.99 o 
   3  -8   2       10.05        4.76      1.69 o 
   4  -8   2      124.64      106.40      3.23 o 
   5  -8   2        1.86        1.41      1.92 o 
   6  -8   2        1.78       -0.63      1.98 o 
   7  -8   2        3.44        2.40      3.08 o 
   8  -8   2       35.60       45.38     10.37 o 
  -5  -7   2        6.29       15.73      4.17 o 
  -4  -7   2       16.71       17.12      3.95 o 
  -3  -7   2       18.87       12.38      3.14 o 
  -2  -7   2       67.42       55.51      2.92 o 
  -1  -7   2       62.01       63.93      2.68 o 
   0  -7   2        1.53        2.76      1.34 o 
   1  -7   2       77.69      100.21      2.39 o 
   2  -7   2        0.16       -0.06      1.31 o 
   3  -7   2        0.21        0.05      1.18 o 
   4  -7   2       55.06       55.76      2.70 o 
   5  -7   2       92.37       99.42      7.48 o 
   6  -7   2      328.53      327.42     12.10 o 
   7  -7   2        0.25        0.74      3.32 o 
   8  -7   2        0.20        7.36      5.07 o 
  -6  -6   2        3.81       17.17      5.19 o 
  -5  -6   2       12.33       14.48      4.39 o 
  -4  -6   2        0.62       -0.37      2.04 o 
  -3  -6   2        2.83        3.33      2.51 o 
  -2  -6   2       52.58       58.33      4.82 o 
  -1  -6   2       60.87       72.38      3.62 o 
   0  -6   2      205.79      247.71      3.12 o 
   1  -6   2      502.78      516.56      4.19 o 
   2  -6   2      293.68      283.42      6.21 o 
   3  -6   2      342.87      349.30      4.41 o 
   4  -6   2       14.42       20.61      2.54 o 
   5  -6   2       62.10       69.28      6.64 o 
   6  -6   2        2.10        4.84      3.35 o 
   7  -6   2       64.26       49.89      9.36 o 
   8  -6   2       68.59       65.46     12.00 o 
  -6  -5   2        0.92       -3.51      3.51 o 
  -5  -5   2       63.23       56.74      3.29 o 
  -4  -5   2        0.99        2.47      2.33 o 
  -3  -5   2        3.16        2.17      1.77 o 
  -2  -5   2       20.44       35.13      3.48 o 
  -1  -5   2       33.46       21.65      1.83 o 
   0  -5   2     1892.89     1990.00     11.77 o 
   1  -5   2      691.30      782.22      6.39 o 
   2  -5   2     1795.19     1956.06     18.82 o 
   3  -5   2      110.51       96.78      3.42 o 
   4  -5   2        3.23        2.40      3.38 o 
   5  -5   2      306.18      321.69      7.48 o 
   6  -5   2      134.48      140.51     10.14 o 
   7  -5   2        2.08        8.07      7.44 o 
   8  -5   2       10.29       12.28      9.39 o 
  -7  -4   2        4.93        6.70      3.90 o 
  -6  -4   2        9.13        5.29      3.39 o 
  -5  -4   2       15.37       13.42      3.24 o 
  -4  -4   2      373.76      401.08      6.24 o 
  -3  -4   2        9.25       10.30      1.57 o 
  -2  -4   2       18.69       15.06      2.21 o 
  -1  -4   2      258.70      275.23      4.14 o 
   0  -4   2       90.39      100.02      2.22 o 
   1  -4   2      591.50      559.83      4.13 o 
   2  -4   2     1626.40     1609.46     12.95 o 
   3  -4   2      758.59      778.73     12.26 o 
   4  -4   2       12.10       15.52      2.72 o 
   5  -4   2       38.51       35.48      6.39 o 
   6  -4   2       24.29       22.05      7.16 o 
   7  -4   2       28.28       30.95      9.22 o 
   8  -4   2        4.31        3.92      8.56 o 
  -7  -3   2       18.79       15.59      7.20 o 
  -6  -3   2        0.21        0.05      2.31 o 
  -5  -3   2       21.72       19.32      4.88 o 
  -4  -3   2       75.35       71.07      4.91 o 
  -3  -3   2        1.53        1.22      1.70 o 
  -2  -3   2      531.04      512.24      6.68 o 
  -1  -3   2      372.21      365.10      3.92 o 
   0  -3   2     2834.60     2666.28     15.27 o 
   1  -3   2      204.59      164.77      2.47 o 
   3  -3   2        8.96       12.17      3.81 o 
   4  -3   2        9.78       17.47      4.75 o 
   5  -3   2       16.42       18.50      2.58 o 
   6  -3   2       18.46       24.13      3.96 o 
   7  -3   2       36.32       31.44      9.59 o 
   8  -3   2        1.18        6.27      5.70 o 
  -8  -2   2        0.94        4.16      5.02 o 
  -7  -2   2        1.38       -5.20      5.62 o 
  -6  -2   2        1.89        3.42      4.54 o 
  -5  -2   2      117.97      117.28      6.52 o 
  -4  -2   2      107.61      105.21      5.05 o 
  -3  -2   2        9.34        8.86      2.05 o 
  -2  -2   2      267.98      245.23      5.04 o 
  -1  -2   2      737.46      798.52      7.89 o 
   0  -2   2     1437.06     1379.45     21.50 o 
   1  -2   2       73.40       68.63      2.52 o 
   2  -2   2      374.91      343.32      5.63 o 
   3  -2   2      723.69      731.70     12.44 o 
   4  -2   2      273.53      243.40      6.10 o 
   5  -2   2        5.72        7.99      3.76 o 
   6  -2   2        5.84        5.98      4.50 o 
   7  -2   2        5.26        6.52      5.57 o 
   8  -2   2        0.02       -6.13      9.39 o 
  -8  -1   2       23.65        8.44      6.94 o 
  -7  -1   2       72.91       78.55      8.20 o 
  -6  -1   2       77.15       95.32      8.10 o 
  -5  -1   2       34.80       39.88      3.11 o 
  -4  -1   2      343.95      371.62      5.97 o 
  -3  -1   2       58.48       68.29      7.09 o 
  -2  -1   2     1886.27     1780.08     33.81 o 
  -1  -1   2       74.72       62.10      1.93 o 
   0  -1   2     1037.45     1001.76     13.08 o 
   1  -1   2     1157.28      994.29      8.29 o 
   2  -1   2     5066.82     5084.66     59.64 o 
   3  -1   2      720.40      720.22      8.83 o 
   4  -1   2       63.54       68.35      3.65 o 
   5  -1   2        3.26        2.66      2.51 o 
   6  -1   2       48.97       46.45      6.14 o 
   7  -1   2       22.33       29.41      8.25 o 
   8  -1   2        0.43       -2.30      3.24 o 
  -8   0   2       67.34       59.97     36.25 o 
  -7   0   2       27.97       27.14      4.18 o 
  -6   0   2       13.57       22.94      5.47 o 
  -5   0   2       27.83       32.67      4.81 o 
  -4   0   2        6.39        4.57      2.86 o 
  -3   0   2      192.29      185.81     11.28 o 
  -2   0   2      929.12      877.82      7.94 o 
  -1   0   2       33.89       25.93      1.73 o 
   0   0   2     1190.18     1153.17     22.77 o 
   1   0   2    29261.64    33351.48    255.55 o 
   2   0   2     1174.32     1131.89      9.50 o 
   3   0   2       11.05       15.92      2.92 o 
   4   0   2       31.30       39.99      3.35 o 
   5   0   2       32.77       31.02      3.60 o 
   6   0   2        3.72        3.72      2.09 o 
   7   0   2        2.04        3.18      3.57 o 
  -8   1   2       28.76       20.97     19.51 o 
  -7   1   2      150.10      155.29     12.28 o 
  -6   1   2       58.94       55.90      6.03 o 
  -5   1   2        0.68        1.56      2.22 o 
  -4   1   2      440.24      471.27      9.12 o 
  -3   1   2      617.33      593.20      6.40 o 
  -2   1   2     2196.75     2008.16     19.92 o 
  -1   1   2      592.70      535.51     10.70 o 
   0   1   2      292.87      256.34      3.77 o 
   1   1   2     5700.68     5793.86     32.24 o 
   2   1   2      467.47      525.10      5.13 o 
   3   1   2      914.47      878.62      7.41 o 
   4   1   2      123.48      141.65      5.05 o 
   5   1   2       68.06       67.66      3.58 o 
   6   1   2       56.66       68.69     10.27 o 
   7   1   2        2.69        3.49      4.11 o 
  -8   2   2        2.14       20.82     18.82 o 
  -7   2   2       25.69       29.68      6.09 o 
  -6   2   2      318.70      318.77     12.60 o 
  -5   2   2      254.78      241.34      6.61 o 
  -4   2   2       23.23       22.32      3.10 o 
  -3   2   2       13.18       14.78      2.31 o 
  -2   2   2       90.68       79.04      3.68 o 
  -1   2   2      121.70      122.60      1.60 o 
   0   2   2      726.24      601.81      4.60 o 
   1   2   2       10.30       16.25      1.51 o 
   2   2   2     1442.38     1418.04     10.49 o 
   3   2   2      307.64      300.19      4.70 o 
   4   2   2       17.30       17.06      2.30 o 
   5   2   2       18.29       15.41      3.53 o 
   6   2   2       35.99       30.74      4.63 o 
   7   2   2        0.17        5.01      5.18 o 
  -8   3   2        4.89        6.53      5.72 o 
  -7   3   2        0.17       -0.34      2.74 o 
  -6   3   2        0.08       -0.74      3.18 o 
  -5   3   2        0.18       -1.08      2.57 o 
  -4   3   2       34.92       42.49      3.06 o 
  -3   3   2      571.81      551.19      5.91 o 
  -2   3   2       12.12        5.30      1.20 o 
  -1   3   2        4.61        3.35      3.15 o 
   0   3   2     1047.32      982.18      7.39 o 
   1   3   2      974.55      959.22      6.37 o 
   2   3   2      121.50      120.68     10.43 o 
   3   3   2       51.69       56.22      3.01 o 
   4   3   2       50.89       53.05      4.40 o 
   5   3   2       78.55       86.04      5.02 o 
   6   3   2        0.87        2.77      3.77 o 
  -8   4   2       28.07       37.38      8.88 o 
  -7   4   2       26.46       23.27      5.33 o 
  -6   4   2      518.12      504.22     15.86 o 
  -5   4   2       18.27       20.53      3.37 o 
  -4   4   2      479.05      495.69      7.52 o 
  -3   4   2        4.53        0.31      1.27 o 
  -2   4   2       40.58       30.88      1.65 o 
  -1   4   2      582.52      585.89     10.93 o 
   0   4   2       38.20       28.26      1.27 o 
   1   4   2       18.21       22.96      1.39 o 
   2   4   2       61.83       63.31      2.15 o 
   3   4   2        7.65        8.81      2.39 o 
   4   4   2       99.52      116.86      3.96 o 
   5   4   2        4.69        5.08      3.44 o 
   6   4   2        6.06       19.51      7.64 o 
  -8   5   2       20.37       22.98      8.65 o 
  -7   5   2       39.35       33.20      5.31 o 
  -6   5   2       78.33       91.02     10.68 o 
  -5   5   2        0.60        1.94      2.31 o 
  -4   5   2      115.20      112.28      5.11 o 
  -3   5   2      152.30      160.08      4.41 o 
  -2   5   2       25.30       29.41      0.89 o 
  -1   5   2      304.54      279.96      5.15 o 
   0   5   2       39.70       49.12      3.19 o 
   1   5   2        0.15        0.65      1.06 o 
   2   5   2      296.86      305.95      3.80 o 
   3   5   2        0.86       -0.79      1.97 o 
   4   5   2        0.29       -0.84      2.47 o 
   5   5   2       40.94       27.42      7.54 o 
  -8   6   2        0.63        1.09      4.06 o 
  -7   6   2       30.16       30.85      4.92 o 
  -6   6   2       52.38       55.01      4.31 o 
  -5   6   2        6.94        8.47      3.64 o 
  -4   6   2      231.18      251.27      6.82 o 
  -3   6   2      163.39      165.94      3.38 o 
  -2   6   2       99.08       82.13      6.47 o 
  -1   6   2        2.06        4.77      2.26 o 
   0   6   2        8.79        8.22      1.07 o 
   1   6   2       38.73       43.21      2.08 o 
   2   6   2       35.13       31.00      3.68 o 
   3   6   2       32.08       23.15      2.95 o 
   4   6   2        9.95        7.78      3.23 o 
   5   6   2        8.22       15.86      7.44 o 
  -8   7   2        0.01        6.84      6.64 o 
  -7   7   2      133.71      148.58      9.14 o 
  -6   7   2        1.29       -1.98      3.64 o 
  -5   7   2       55.37       59.85      4.38 o 
  -4   7   2      236.52      242.54      7.98 o 
  -3   7   2      187.86      197.83      2.23 o 
  -2   7   2      419.40      397.77     11.56 o 
  -1   7   2       56.60       61.73      5.06 o 
   0   7   2       62.03       72.14     12.60 o 
   1   7   2       32.16       37.87      1.97 o 
   2   7   2        7.42        2.91      1.58 o 
   3   7   2        5.20        2.20      2.32 o 
   4   7   2        0.23        6.15      4.56 o 
  -8   8   2       21.74       16.58      7.16 o 
  -7   8   2        3.98        3.15      4.55 o 
  -6   8   2       66.97       71.65      5.21 o 
  -5   8   2        4.40        3.35      2.32 o 
  -4   8   2        8.52        7.30      1.64 o 
  -3   8   2       12.16       10.31      3.61 o 
  -2   8   2      181.03      212.01     10.80 o 
  -1   8   2      188.10      208.88      8.09 o 
   0   8   2       41.99       31.75      5.55 o 
   1   8   2       12.54       15.00      1.83 o 
   2   8   2        1.46        0.10      1.70 o 
   3   8   2        1.62        4.37      3.44 o 
  -7   9   2        1.50       18.80     17.02 o 
  -6   9   2        0.03       -0.33      1.34 o 
  -5   9   2        0.01        0.35      1.24 o 
  -4   9   2        1.48        2.82      1.05 o 
  -3   9   2       55.05       50.40      5.21 o 
  -2   9   2       24.63       13.80      7.07 o 
  -1   9   2      270.69      305.18     14.47 o 
   0   9   2        0.45       -0.32      4.24 o 
   1   9   2        1.87        8.75      4.11 o 
   2   9   2        1.38       -1.64      2.30 o 
  -6  10   2        3.70        8.20      3.84 o 
  -5  10   2        6.73        4.60      1.70 o 
  -4  10   2        4.59        6.58      6.84 o 
  -3  10   2       33.76       38.17      8.85 o 
  -2  10   2       13.10       10.97      7.56 o 
  -1  10   2       10.43        7.64      7.96 o 
   0  10   2       16.20        9.30      5.88 o 
   1  10   2        2.32        8.00      7.30 o 
  -5  11   2       15.21        9.33      7.70 o 
  -4  11   2        3.48        3.98      7.04 o 
  -3  11   2       11.07        6.41      7.59 o 
  -2  11   2       12.66       13.94      5.61 o 
  -1  11   2        0.02       -1.69      4.49 o 
   0  11   2       11.91       11.19      6.82 o 
   2 -13   3        1.44        3.66      7.44 o 
   3 -13   3        7.91        9.65      7.33 o 
  -1 -12   3        0.15        1.03      1.99 o 
   0 -12   3        2.72        0.83      1.78 o 
   1 -12   3        6.85        8.33      2.91 o 
   2 -12   3        0.34        0.03      2.55 o 
   3 -12   3        2.61        0.20      1.92 o 
   4 -12   3        2.16        8.98      4.78 o 
   5 -12   3        7.63        3.84      2.48 o 
  -2 -11   3        2.08        4.63      3.67 o 
  -1 -11   3        1.28        4.37      2.67 o 
   0 -11   3        0.46        0.16      1.63 o 
   1 -11   3        1.05       -0.12      0.99 o 
   2 -11   3        0.07        2.24      2.10 o 
   3 -11   3       58.37       55.94      3.20 o 
   4 -11   3        3.34       10.34      4.29 o 
   5 -11   3        0.75        4.27      3.71 o 
   6 -11   3        5.14        4.49      2.74 o 
  -3 -10   3       10.42        6.97      3.37 o 
  -2 -10   3        3.60        3.67      2.96 o 
  -1 -10   3       15.04       18.03      3.15 o 
   0 -10   3       14.02       16.42      4.82 o 
   1 -10   3        2.71        0.29      1.13 o 
   2 -10   3       30.52       32.60      3.68 o 
   3 -10   3       29.34       22.45      3.76 o 
   4 -10   3        0.45        1.18      2.02 o 
   5 -10   3       27.73       22.83      2.89 o 
   6 -10   3        0.90        0.88      2.21 o 
   7 -10   3       10.36       10.43      5.83 o 
  -4  -9   3       10.25        5.61      3.70 o 
  -3  -9   3        5.79        3.00      3.05 o 
  -2  -9   3       10.44       17.60      3.07 o 
  -1  -9   3        1.33        5.12      2.52 o 
   0  -9   3       23.00       18.08      4.10 o 
   1  -9   3       52.16       37.05      2.57 o 
   2  -9   3       40.97       28.77      2.75 o 
   3  -9   3       24.42       28.62      3.10 o 
   4  -9   3       25.84       30.95      2.66 o 
   5  -9   3       84.11       86.56      3.61 o 
   6  -9   3        6.48        7.11      3.09 o 
   7  -9   3       18.44       23.79      6.37 o 
  -5  -8   3        5.35        6.74      4.83 o 
  -4  -8   3       62.88       57.50      5.19 o 
  -3  -8   3      138.30      168.92      5.65 o 
  -2  -8   3      230.10      247.73      6.01 o 
  -1  -8   3       18.19       11.46      2.11 o 
   0  -8   3        8.69       20.68      2.03 o 
   1  -8   3      143.71      132.04      2.83 o 
   2  -8   3        1.34        0.64      1.54 o 
   3  -8   3       10.67        9.44      3.03 o 
   4  -8   3       22.74       28.05      2.51 o 
   5  -8   3      193.67      199.33      4.93 o 
   6  -8   3       20.63       19.55      2.33 o 
   7  -8   3        7.36       10.45      6.84 o 
   8  -8   3        0.92       11.45      8.76 o 
  -5  -7   3        0.02        1.73      4.76 o 
  -4  -7   3        0.16        0.44      2.62 o 
  -3  -7   3        0.62        1.71      2.59 o 
  -2  -7   3       10.79        4.29      2.40 o 
  -1  -7   3        0.15        1.70      1.75 o 
   0  -7   3        8.04       10.74      1.57 o 
   1  -7   3       85.46       96.96      2.43 o 
   2  -7   3       12.92       12.85      1.88 o 
   3  -7   3        7.41        6.29      2.09 o 
   4  -7   3       85.28       87.72      3.47 o 
   5  -7   3       23.84       25.32      3.05 o 
   6  -7   3      220.83      220.48     11.40 o 
   7  -7   3       58.13       75.97     10.28 o 
   8  -7   3       47.62       37.54     10.94 o 
  -6  -6   3        2.32        4.67      5.79 o 
  -5  -6   3        2.40        2.64      3.63 o 
  -4  -6   3        0.08        0.98      2.73 o 
  -3  -6   3       48.77       67.67      4.54 o 
  -2  -6   3        3.16        5.27      1.95 o 
  -1  -6   3      235.89      260.29      3.79 o 
   0  -6   3      223.98      202.40      3.12 o 
   1  -6   3       26.00       15.25      1.58 o 
   2  -6   3       28.53       25.42      2.28 o 
   3  -6   3      107.36      105.01      3.62 o 
   4  -6   3       54.51       62.53      3.57 o 
   5  -6   3      222.73      224.03      9.57 o 
   6  -6   3       16.63       15.89      6.99 o 
   7  -6   3       61.86       45.85      9.71 o 
   8  -6   3       15.11       14.69      9.76 o 
  -6  -5   3        0.05        3.90      5.79 o 
  -5  -5   3      109.75      111.44      4.94 o 
  -4  -5   3      139.59      149.42      6.95 o 
  -3  -5   3      284.88      317.84      5.82 o 
  -2  -5   3       76.91       73.53      3.24 o 
  -1  -5   3      381.39      420.73      7.32 o 
   0  -5   3      901.82      938.98      9.43 o 
   1  -5   3      207.43      239.89      2.96 o 
   2  -5   3        0.01        1.33      1.69 o 
   3  -5   3      182.44      191.13      3.61 o 
   4  -5   3       44.15       52.26      5.67 o 
   5  -5   3      114.98      113.52      8.05 o 
   6  -5   3       51.21       42.35      8.36 o 
   7  -5   3        8.83        5.35      7.42 o 
   8  -5   3        4.35        4.27      5.33 o 
  -7  -4   3       30.88       44.32     13.01 o 
  -6  -4   3       32.36       17.51      7.33 o 
  -5  -4   3       67.55       64.74      6.37 o 
  -4  -4   3       19.10       31.69      4.54 o 
  -3  -4   3       78.55       72.48      5.81 o 
  -2  -4   3        1.66        2.82      1.54 o 
  -1  -4   3       29.43       43.70      2.46 o 
   0  -4   3       55.91       39.82      3.81 o 
   1  -4   3      177.72      200.75      2.56 o 
   2  -4   3     1145.54     1126.94      8.87 o 
   3  -4   3      248.90      235.81      5.11 o 
   4  -4   3       54.90       69.68      3.87 o 
   5  -4   3      205.38      215.54     10.15 o 
   6  -4   3       51.77       49.25      5.53 o 
   7  -4   3       11.24        7.10      7.76 o 
   8  -4   3        8.64        6.81      9.39 o 
  -7  -3   3       18.59       17.42     18.65 o 
  -6  -3   3        0.03       -1.34      2.98 o 
  -5  -3   3      215.28      247.25     14.99 o 
  -4  -3   3        2.57        1.18      2.88 o 
  -3  -3   3        0.47       -2.22      2.47 o 
  -2  -3   3        4.02        3.06      1.36 o 
  -1  -3   3      352.32      361.96      4.63 o 
   0  -3   3      256.42      229.05      2.91 o 
   1  -3   3       23.38       18.49      1.07 o 
   3  -3   3      493.63      532.35     10.75 o 
   4  -3   3        2.26       -0.66      3.44 o 
   5  -3   3        3.31        2.92      5.01 o 
   6  -3   3       81.15      105.85     10.14 o 
   7  -3   3        4.21        1.57      6.93 o 
   8  -3   3       12.03        9.28     10.14 o 
  -8  -2   3       50.56       44.60     31.07 o 
  -7  -2   3       17.66        8.57     11.14 o 
  -6  -2   3        9.68       10.18      3.84 o 
  -5  -2   3       51.66       52.31      5.43 o 
  -4  -2   3      105.66       97.24      3.91 o 
  -3  -2   3      213.72      212.11      5.39 o 
  -2  -2   3       30.63       41.73      3.27 o 
  -1  -2   3     1341.84     1157.74     10.89 o 
   0  -2   3     1681.55     1684.34     22.53 o 
   1  -2   3      958.03      970.09     13.68 o 
   2  -2   3       96.23       78.98      3.32 o 
   3  -2   3      572.47      577.37     11.24 o 
   4  -2   3      232.76      264.50      9.17 o 
   5  -2   3      157.30      163.52      6.33 o 
   6  -2   3       11.88       13.71      7.22 o 
   7  -2   3       32.02        6.44     14.19 o 
   8  -2   3        0.09        8.49      4.74 o 
  -8  -1   3       15.83        9.95     12.87 o 
  -7  -1   3       55.44       71.03     14.30 o 
  -6  -1   3       50.48       52.14      4.85 o 
  -5  -1   3       15.54       13.23      3.08 o 
  -4  -1   3       12.89       12.93      3.43 o 
  -3  -1   3      278.25      255.75      5.37 o 
  -2  -1   3      539.41      563.42      6.21 o 
  -1  -1   3      727.28      631.77      6.84 o 
   0  -1   3     4507.04     4559.59     34.43 o 
   1  -1   3     1199.41     1092.30     17.32 o 
   2  -1   3       38.90       33.19      2.86 o 
   3  -1   3      200.94      225.50     11.77 o 
   4  -1   3       15.67       12.86      2.41 o 
   5  -1   3       34.73       36.47      2.70 o 
   6  -1   3        0.05        0.46      2.08 o 
   7  -1   3       47.13       45.57     14.42 o 
  -8   0   3       15.03       12.28     12.98 o 
  -7   0   3       42.09       37.89      7.08 o 
  -6   0   3        7.98        8.86      4.68 o 
  -5   0   3       65.06       67.03      5.16 o 
  -4   0   3     1087.43     1118.50     11.54 o 
  -3   0   3     2102.17     2071.47     18.65 o 
  -2   0   3     6084.84     6230.31     51.03 o 
  -1   0   3     2895.32     2871.47     21.72 o 
   0   0   3     3066.70     3092.23     33.93 o 
   1   0   3      453.18      436.77      4.57 o 
   2   0   3        1.32       -1.88      2.88 o 
   3   0   3      703.60      721.15      6.35 o 
   4   0   3        1.61        2.59      1.98 o 
   5   0   3       50.38       58.24      6.38 o 
   6   0   3        0.61        0.40      2.71 o 
   7   0   3        7.21       10.63      4.80 o 
  -8   1   3       22.25       12.64     11.88 o 
  -7   1   3        4.68        3.36      4.83 o 
  -6   1   3       29.40       33.46      5.39 o 
  -5   1   3      254.14      238.11      5.42 o 
  -4   1   3     1517.33     1593.91     15.92 o 
  -3   1   3      428.03      445.77      6.38 o 
  -2   1   3      357.06      348.45      6.87 o 
  -1   1   3      393.39      361.28     11.34 o 
   0   1   3      565.62      492.17      4.90 o 
   1   1   3     3380.67     3442.18     24.77 o 
   2   1   3       17.61       16.01      2.23 o 
   3   1   3      239.04      220.35      4.10 o 
   4   1   3       92.22       96.47      3.83 o 
   5   1   3       14.69       11.85      3.20 o 
   6   1   3        1.22        0.79      2.91 o 
   7   1   3        8.24        7.71      4.62 o 
  -8   2   3       54.72       40.56     30.15 o 
  -7   2   3       14.14       13.44      3.29 o 
  -6   2   3       25.05       24.32      4.86 o 
  -5   2   3      346.12      376.28      7.51 o 
  -4   2   3       16.58       15.44      2.09 o 
  -3   2   3      706.62      742.84      7.53 o 
  -2   2   3      608.45      579.79     15.38 o 
  -1   2   3       12.07        9.33      1.13 o 
   0   2   3       24.02       26.24      1.38 o 
   1   2   3       19.26       15.21      1.67 o 
   2   2   3      459.07      470.71      5.03 o 
   3   2   3       39.41       45.75      2.80 o 
   4   2   3        1.10        2.21      2.34 o 
   5   2   3        0.55        0.74      2.51 o 
   6   2   3       15.89       11.45      4.04 o 
   7   2   3        0.37        6.86      3.78 o 
  -8   3   3        0.55        3.94      5.26 o 
  -7   3   3       49.94       45.20      6.00 o 
  -6   3   3        0.02       -0.30      2.19 o 
  -5   3   3       95.76       93.91      4.60 o 
  -4   3   3       39.93       38.07      8.69 o 
  -3   3   3     2850.08     3021.37     34.45 o 
  -2   3   3       33.51       29.66      1.60 o 
  -1   3   3      355.72      385.32      6.96 o 
   0   3   3      609.40      583.91      3.97 o 
   1   3   3        5.04       10.49      2.54 o 
   2   3   3       15.86       13.92      1.57 o 
   3   3   3        0.55        1.04      1.54 o 
   4   3   3       25.18       24.83      3.34 o 
   5   3   3        2.24        1.58      2.89 o 
   6   3   3        0.95        0.15      2.21 o 
  -8   4   3        0.04        1.61      3.29 o 
  -7   4   3      268.54      260.98      8.70 o 
  -6   4   3       55.57       62.00      9.36 o 
  -5   4   3      357.04      362.61      7.44 o 
  -4   4   3       63.88       69.46      3.39 o 
  -3   4   3      578.36      579.01      6.13 o 
  -2   4   3      191.36      158.09      1.92 o 
  -1   4   3        0.19        1.15      1.92 o 
   0   4   3       13.44       11.12      0.75 o 
   1   4   3      167.69      164.53      3.11 o 
   2   4   3       70.61       73.72      2.95 o 
   3   4   3        3.31        2.07      2.04 o 
   4   4   3        0.30       -0.33      2.23 o 
   5   4   3        0.01        0.36      2.75 o 
   6   4   3        1.10        7.76      3.97 o 
  -8   5   3       28.80       17.93     18.63 o 
  -7   5   3       44.89       38.19      5.21 o 
  -6   5   3       10.74       14.14      3.63 o 
  -5   5   3      506.54      469.58      7.00 o 
  -4   5   3       68.13       65.82      3.40 o 
  -3   5   3       28.14       20.59      1.26 o 
  -2   5   3      749.49      784.30     11.48 o 
  -1   5   3      212.02      221.28      8.20 o 
   0   5   3       74.88       72.87      2.77 o 
   1   5   3        2.51        1.61      1.48 o 
   2   5   3      104.90       98.72      2.60 o 
   3   5   3       31.22       40.33      6.72 o 
   4   5   3        0.16        0.61      2.49 o 
   5   5   3        2.04        3.97      4.40 o 
  -8   6   3       25.43       12.16     12.54 o 
  -7   6   3       99.34      103.94      5.89 o 
  -6   6   3       21.03       18.41      3.36 o 
  -5   6   3      119.10      120.59      3.80 o 
  -4   6   3      394.69      396.93      6.48 o 
  -3   6   3      156.20      157.32      3.15 o 
  -2   6   3      152.62      158.68      8.28 o 
  -1   6   3      223.30      213.52      9.23 o 
   0   6   3       38.13       40.91      4.58 o 
   1   6   3        0.18        1.19      1.72 o 
   2   6   3       30.35       31.11      3.08 o 
   3   6   3        0.21        0.29      1.72 o 
   4   6   3        0.32       -1.11      2.71 o 
  -8   7   3        5.98        4.95      5.96 o 
  -7   7   3        0.05        0.46      3.89 o 
  -6   7   3        3.26        5.53      3.78 o 
  -5   7   3       15.12       13.80      2.43 o 
  -4   7   3      366.06      370.93      5.03 o 
  -3   7   3        6.76        5.24      5.27 o 
  -2   7   3        6.11        5.10      5.35 o 
  -1   7   3       42.89       26.26      6.84 o 
   0   7   3        0.19        0.03      2.42 o 
   1   7   3        1.68        3.93      1.40 o 
   2   7   3        0.54        0.53      1.75 o 
   3   7   3       10.62       15.96      5.77 o 
   4   7   3        5.23       10.92     11.91 o 
  -8   8   3        0.12        0.54      4.55 o 
  -7   8   3       20.53       23.02      5.53 o 
  -6   8   3        0.48       -0.10      2.24 o 
  -5   8   3        0.10        2.53      3.28 o 
  -4   8   3      104.81       99.90      1.94 o 
  -3   8   3      189.25      181.66     10.69 o 
  -2   8   3      584.75      618.31     16.70 o 
  -1   8   3        4.13        1.00      3.18 o 
   0   8   3      112.97      110.37      7.32 o 
   1   8   3        5.71        9.71      1.79 o 
   2   8   3        1.10        0.61      2.71 o 
   3   8   3        0.02       -5.36      6.40 o 
  -7   9   3       47.91       65.35      5.16 o 
  -6   9   3       17.12        9.12      4.96 o 
  -5   9   3       53.89       46.75      5.01 o 
  -4   9   3      123.34      143.59     10.91 o 
  -3   9   3        0.68       -0.23      4.92 o 
  -2   9   3       66.91       69.62      9.79 o 
  -1   9   3       15.17        7.84      7.59 o 
   0   9   3       11.93        8.88      4.15 o 
   1   9   3        3.48        5.32      5.47 o 
   2   9   3        3.55       17.12      5.84 o 
  -6  10   3       24.90       31.38      9.31 o 
  -5  10   3        1.82       -6.01      7.19 o 
  -4  10   3       41.88       39.37      9.48 o 
  -3  10   3        7.23       10.19      7.70 o 
  -2  10   3        6.58        3.58      4.44 o 
  -1  10   3      138.97      138.61     13.58 o 
   0  10   3        4.12        0.83      3.50 o 
   1  10   3        0.92        3.12      4.30 o 
  -5  11   3        0.45        6.21      8.02 o 
  -4  11   3        1.67       -3.69      7.62 o 
  -3  11   3        3.15        5.73      8.02 o 
  -2  11   3        3.43        5.75      8.59 o 
  -1  11   3        2.51        6.73      5.67 o 
   1 -13   4        0.02       -3.72      4.47 o 
   2 -13   4        0.25        0.27      2.11 o 
   3 -13   4       16.63       13.29      2.68 o 
  -1 -12   4       10.44        8.24      3.36 o 
   0 -12   4       15.13       15.82      3.22 o 
   1 -12   4        8.28        7.97      2.28 o 
   2 -12   4        4.83        2.99      2.55 o 
   3 -12   4        0.16       -0.09      2.29 o 
   4 -12   4        0.22        2.16      2.25 o 
   5 -12   4       20.69       23.43      3.88 o 
  -2 -11   4        0.62        1.51      2.50 o 
  -1 -11   4        1.42        4.60      2.98 o 
   0 -11   4       72.89       67.67      4.25 o 
   1 -11   4       10.85        6.01      1.98 o 
   2 -11   4       17.20       15.30      3.35 o 
   3 -11   4        0.11        0.54      2.74 o 
   4 -11   4        3.05        4.61      2.35 o 
   5 -11   4        4.55        5.90      2.74 o 
   6 -11   4       18.92       11.10      3.05 o 
  -3 -10   4        0.02        1.55      3.03 o 
  -2 -10   4        1.33        2.82      2.73 o 
  -1 -10   4       34.41       30.90      3.00 o 
   0 -10   4      151.41      129.47      7.82 o 
   1 -10   4        9.48       13.75      2.21 o 
   2 -10   4        0.14        2.65      1.83 o 
   3 -10   4       24.96       13.97      3.10 o 
   4 -10   4       79.20       83.62      3.50 o 
   5 -10   4       26.08       25.15      2.99 o 
   6 -10   4        1.74        2.47      2.44 o 
   7 -10   4        1.95        8.93      4.35 o 
  -4  -9   4       17.34       14.22      4.75 o 
  -3  -9   4       52.30       58.45      7.28 o 
  -2  -9   4      115.03      103.65      4.63 o 
  -1  -9   4        0.74        3.38      2.37 o 
   0  -9   4       46.43       60.96      4.32 o 
   1  -9   4      335.53      357.06      6.20 o 
   2  -9   4      347.58      386.04      5.48 o 
   3  -9   4        9.78        8.08      2.66 o 
   4  -9   4       96.20       97.11      2.95 o 
   5  -9   4       29.52       23.92      2.85 o 
   6  -9   4        1.13        0.25      1.95 o 
   7  -9   4       10.30       14.82      5.47 o 
  -5  -8   4        0.00        6.95      3.57 o 
  -4  -8   4        0.52        3.84      3.55 o 
  -3  -8   4        5.16       10.42      3.05 o 
  -2  -8   4       20.16       32.22      3.55 o 
  -1  -8   4       37.01       37.26      3.10 o 
   0  -8   4        0.27        2.39      1.89 o 
   1  -8   4      114.77      106.10      3.30 o 
   2  -8   4        0.63        1.63      1.66 o 
   3  -8   4        3.71        2.98      2.08 o 
   4  -8   4       20.89       16.87      1.99 o 
   5  -8   4        1.04        3.37      2.06 o 
   6  -8   4       13.31       10.89      2.54 o 
   7  -8   4        3.24        6.83      3.12 o 
  -5  -7   4       24.01       30.99      6.98 o 
  -4  -7   4        0.08        3.49      3.39 o 
  -3  -7   4       16.91       14.98      2.91 o 
  -2  -7   4       10.53       21.09      3.05 o 
  -1  -7   4      118.04      106.27      3.59 o 
   0  -7   4       81.12       99.92      3.10 o 
   1  -7   4      216.21      212.01      3.24 o 
   2  -7   4      179.36      207.70      6.64 o 
   3  -7   4       24.47       26.23      2.37 o 
   4  -7   4      103.66      108.91      4.30 o 
   5  -7   4       92.09      100.57      2.71 o 
   6  -7   4      118.85      108.32      4.16 o 
   7  -7   4       22.91       51.65     10.16 o 
   8  -7   4        0.41        1.20      4.55 o 
  -6  -6   4       16.48       29.87     10.62 o 
  -5  -6   4        1.92        3.85      3.13 o 
  -4  -6   4        3.12        5.22      3.30 o 
  -3  -6   4       33.36       22.62      2.68 o 
  -2  -6   4        4.43        3.60      1.80 o 
  -1  -6   4       28.28       36.19      2.16 o 
   0  -6   4       53.60       53.28      3.55 o 
   1  -6   4        0.45        0.37      0.95 o 
   2  -6   4      940.73     1011.10      9.54 o 
   3  -6   4        7.66        9.16      2.09 o 
   4  -6   4       17.04       15.10      1.62 o 
   5  -6   4        1.63        5.01      5.21 o 
   6  -6   4       53.99       52.80      8.79 o 
   7  -6   4       15.35       13.71      5.38 o 
   8  -6   4        0.36       -2.49      8.25 o 
  -7  -5   4        3.27        1.35      3.83 o 
  -6  -5   4       32.75       25.55      5.26 o 
  -5  -5   4       16.91       20.84      3.19 o 
  -4  -5   4       73.02       56.76      5.40 o 
  -3  -5   4        6.99        8.31      3.48 o 
  -2  -5   4       11.54       11.60      2.05 o 
  -1  -5   4      487.74      543.17     10.16 o 
   0  -5   4      294.37      296.70      6.77 o 
   1  -5   4      618.99      624.93      9.22 o 
   2  -5   4       59.22       73.01      4.37 o 
   3  -5   4      453.27      509.26      5.56 o 
   4  -5   4       99.60      115.12      4.70 o 
   5  -5   4        1.17        1.55      4.67 o 
   6  -5   4      105.14      133.01      7.02 o 
   7  -5   4        2.58       19.04      9.19 o 
   8  -5   4        2.87        3.18      8.62 o 
  -7  -4   4        5.30        7.66      4.32 o 
  -6  -4   4        7.09        9.89      5.52 o 
  -5  -4   4        9.57        7.12      4.58 o 
  -4  -4   4       89.26       85.72      8.29 o 
  -3  -4   4      359.80      384.99     11.53 o 
  -2  -4   4      182.28      191.11      4.91 o 
  -1  -4   4      735.03      716.62      8.30 o 
   0  -4   4      159.24      142.05      2.96 o 
   1  -4   4      242.78      275.20      2.89 o 
   2  -4   4      619.93      613.32      5.33 o 
   3  -4   4     1127.16     1194.31     13.25 o 
   4  -4   4      147.50      138.40      7.65 o 
   5  -4   4       23.82       31.18      6.90 o 
   6  -4   4        4.42        4.12      6.50 o 
   7  -4   4       16.78       13.86      8.76 o 
   8  -4   4        3.74        8.39      4.67 o 
  -7  -3   4        5.29       -6.18      6.18 o 
  -6  -3   4        6.49        8.11      3.87 o 
  -5  -3   4        0.16        1.35      2.75 o 
  -4  -3   4       36.53       48.29      4.76 o 
  -3  -3   4      157.98      166.51      5.16 o 
  -2  -3   4       22.79        9.81      2.67 o 
  -1  -3   4      639.57      601.95      7.58 o 
   0  -3   4      306.83      335.27      6.51 o 
   1  -3   4        1.81        1.30      0.84 o 
   2  -3   4       62.83       52.79      5.07 o 
   3  -3   4      122.61      123.10      4.36 o 
   4  -3   4        8.13        5.50      2.78 o 
   5  -3   4        2.84        1.72      4.95 o 
   6  -3   4       25.18       22.68      4.95 o 
   7  -3   4        6.31        0.37      6.47 o 
   8  -3   4       16.16       26.89      7.14 o 
  -8  -2   4       19.49        8.39      9.45 o 
  -7  -2   4       23.93       18.01     16.98 o 
  -6  -2   4        3.60        2.23      4.28 o 
  -5  -2   4       22.61       18.52      5.50 o 
  -4  -2   4      678.14      689.34     17.95 o 
  -3  -2   4      167.09      183.40      4.06 o 
  -2  -2   4      292.35      274.62      4.41 o 
  -1  -2   4     1108.84     1076.86     10.83 o 
   0  -2   4     2380.00     2140.87     17.23 o 
   1  -2   4      272.44      163.66     72.32 o 
   3  -2   4        1.92        1.30      1.16 o 
   4  -2   4       98.26      112.15      6.16 o 
   5  -2   4       35.69       35.55      3.12 o 
   6  -2   4        1.85        1.47      2.57 o 
   7  -2   4        1.93       12.11      4.79 o 
  -7  -1   4       39.20       12.39     15.36 o 
  -6  -1   4       35.61       33.10      4.40 o 
  -5  -1   4        1.39        2.16      2.07 o 
  -4  -1   4      211.93      188.08      5.92 o 
  -3  -1   4     1271.16     1300.84     22.50 o 
  -2  -1   4      156.35      179.71      4.54 o 
  -1  -1   4        3.20        7.09      1.68 o 
   0  -1   4      874.50      866.64      7.75 o 
   1  -1   4      850.42      799.59      6.93 o 
   2  -1   4     1399.74     1432.37     11.50 o 
   3  -1   4     1036.91     1023.78      9.43 o 
   4  -1   4      149.48      162.86      4.80 o 
   5  -1   4        0.65        1.13      2.23 o 
   6  -1   4        0.16       -2.73      2.94 o 
   7  -1   4       14.05       29.86      7.86 o 
  -8   0   4        3.06        6.69      7.62 o 
  -7   0   4       57.28       44.63      7.19 o 
  -6   0   4        9.77       17.07      5.01 o 
  -5   0   4      215.01      241.36      7.07 o 
  -4   0   4       40.06       48.40      3.97 o 
  -3   0   4      295.17      264.59      9.30 o 
  -2   0   4      656.43      619.94      7.07 o 
  -1   0   4     2339.96     2345.72     18.49 o 
   0   0   4     7262.82     7390.05     59.77 o 
   1   0   4      887.38      927.67      6.74 o 
   2   0   4     1827.33     1863.21     25.31 o 
   3   0   4      928.36      904.87     17.68 o 
   4   0   4        7.68       10.76      2.70 o 
   5   0   4        8.93        8.90      2.67 o 
   6   0   4       11.67       10.50      3.33 o 
   7   0   4       12.31       17.03      4.24 o 
  -8   1   4       21.42        2.21      5.42 o 
  -7   1   4       42.56       37.95      4.96 o 
  -6   1   4      146.55      147.33      5.47 o 
  -5   1   4      206.17      189.14      6.26 o 
  -4   1   4      164.21      179.03      5.01 o 
  -3   1   4      899.28      950.86      9.68 o 
  -2   1   4      818.38      812.92      7.52 o 
  -1   1   4       20.44       25.71      1.74 o 
   0   1   4       50.03       43.05      3.12 o 
   1   1   4      818.10      789.50      9.67 o 
   2   1   4      838.32      873.53     26.92 o 
   3   1   4      331.88      352.22      5.97 o 
   4   1   4      397.18      398.72      8.26 o 
   5   1   4        8.44        8.57      3.55 o 
   6   1   4       35.36       25.20      5.67 o 
   7   1   4       15.71       23.54     13.01 o 
  -8   2   4        2.52        7.99      7.53 o 
  -7   2   4       17.84       16.33      4.03 o 
  -6   2   4       15.08       15.70      3.25 o 
  -5   2   4       67.60       65.87      4.44 o 
  -4   2   4       49.25       53.52      9.19 o 
  -3   2   4      116.52      131.94      3.33 o 
  -2   2   4      361.02      403.05      5.23 o 
  -1   2   4     1351.41     1295.06     25.10 o 
   0   2   4       11.82        9.16      2.13 o 
   1   2   4       12.99        6.82      1.27 o 
   2   2   4      336.82      356.19      4.66 o 
   3   2   4      107.85       98.19      7.03 o 
   4   2   4       21.65       20.88      3.79 o 
   5   2   4       15.94       14.44      4.25 o 
   6   2   4       22.09       22.83      6.37 o 
  -8   3   4       73.14       76.50      5.90 o 
  -7   3   4        4.44        2.96      3.07 o 
  -6   3   4        0.35       -1.13      3.07 o 
  -5   3   4        8.69        9.17      2.23 o 
  -4   3   4       25.95       26.67      3.92 o 
  -3   3   4      615.40      648.73     11.46 o 
  -2   3   4     1181.83     1196.94      8.83 o 
  -1   3   4        7.77       14.75      3.15 o 
   0   3   4        7.48       13.71      1.06 o 
   1   3   4     1169.12     1205.27      9.77 o 
   2   3   4       17.25       16.53      2.27 o 
   3   3   4       20.95       25.73      3.51 o 
   4   3   4        5.82        6.88      3.62 o 
   5   3   4        1.35       -1.45      3.61 o 
   6   3   4        2.78       -1.75      4.30 o 
  -8   4   4       21.47        8.92     10.94 o 
  -7   4   4       43.00       41.55      5.49 o 
  -6   4   4        9.58        9.19      3.53 o 
  -5   4   4      505.38      491.16      7.39 o 
  -4   4   4       15.56       15.39      2.89 o 
  -3   4   4      289.20      298.43      3.40 o 
  -2   4   4       36.19       48.11      3.57 o 
  -1   4   4       27.42       30.73      3.09 o 
   0   4   4       19.57       13.83      1.14 o 
   1   4   4       41.51       41.26      2.24 o 
   2   4   4       16.91       14.25      2.42 o 
   3   4   4        1.45        2.86      2.88 o 
   4   4   4        5.90        9.07      3.99 o 
   5   4   4       31.73       26.83      5.87 o 
  -8   5   4        3.53        2.78      3.30 o 
  -7   5   4        0.49        1.61      3.35 o 
  -6   5   4      198.25      193.87      5.86 o 
  -5   5   4      201.74      205.09      4.76 o 
  -4   5   4       63.38       71.22      7.20 o 
  -3   5   4      442.94      430.31      3.89 o 
  -2   5   4      520.53      525.13      9.25 o 
  -1   5   4        0.51       -2.35      3.95 o 
   0   5   4      101.32      104.57      3.20 o 
   1   5   4        7.04        7.77      1.67 o 
   2   5   4       44.80       52.65      3.93 o 
   3   5   4        7.14        5.34      3.29 o 
   4   5   4        7.93        5.26      4.07 o 
   5   5   4        0.18       -0.02      3.38 o 
  -8   6   4        0.62        0.47      2.96 o 
  -7   6   4       17.94       17.84      4.09 o 
  -6   6   4        4.64        5.92      2.78 o 
  -5   6   4      238.14      221.25      4.35 o 
  -4   6   4       49.12       50.75      3.24 o 
  -3   6   4        0.09        3.21      4.72 o 
  -2   6   4       19.30       27.17      6.24 o 
  -1   6   4       32.19       24.11      6.07 o 
   0   6   4        0.06       -0.12      2.62 o 
   1   6   4        5.50        3.27      1.70 o 
   2   6   4       68.66       79.17      3.31 o 
   3   6   4       18.03       17.21      4.90 o 
   4   6   4       14.20       15.50      4.89 o 
  -8   7   4        0.47        3.58      3.95 o 
  -7   7   4        4.12        3.17      3.08 o 
  -6   7   4       89.50       86.69      5.41 o 
  -5   7   4       18.98       13.33      4.62 o 
  -4   7   4       88.11       92.26      9.68 o 
  -3   7   4      298.77      325.24     12.38 o 
  -2   7   4      100.97      101.40      9.17 o 
  -1   7   4      381.91      383.72      9.52 o 
   0   7   4       12.96       17.83      4.92 o 
   1   7   4        6.11        4.47      1.07 o 
   2   7   4        1.71        3.88      2.16 o 
   3   7   4        1.49       -2.45      5.77 o 
  -7   8   4       29.42       29.43      5.27 o 
  -6   8   4        0.30        0.74      2.25 o 
  -5   8   4        0.00        2.10      2.18 o 
  -4   8   4        0.18        0.11      4.52 o 
  -3   8   4       34.42       32.70      8.02 o 
  -2   8   4        0.04       -0.09      4.61 o 
  -1   8   4      119.82      119.56     11.00 o 
   0   8   4       29.66       31.20      4.56 o 
   1   8   4        1.44        5.14      3.21 o 
   2   8   4        0.01        5.05      5.00 o 
  -7   9   4        0.01       -0.56      2.78 o 
  -6   9   4        1.84        1.10      1.25 o 
  -5   9   4        9.84        6.02      1.20 o 
  -4   9   4        7.90       12.11      7.73 o 
  -3   9   4        0.82        3.09      6.53 o 
  -2   9   4       40.39       45.87      6.13 o 
  -1   9   4        1.26       -0.63      6.07 o 
   0   9   4        0.03        1.75      4.24 o 
   1   9   4        0.12        3.48      5.37 o 
  -6  10   4        1.76        6.38      8.04 o 
  -5  10   4        0.63        0.09      5.44 o 
  -4  10   4       17.19       21.36      9.13 o 
  -3  10   4        6.42        4.38      7.59 o 
  -2  10   4        2.73        6.18      4.92 o 
  -1  10   4        0.00       -0.11      6.21 o 
   0  10   4       12.72        8.45      9.16 o 
  -3  11   4        1.24        0.54      7.04 o 
   1 -13   5        0.01        0.40      1.73 o 
   2 -13   5        1.11       -0.12      1.61 o 
   3 -13   5        2.04        1.77      2.51 o 
  -1 -12   5        0.12       -1.08      2.37 o 
   0 -12   5        5.20        4.82      2.48 o 
   1 -12   5        3.02        3.73      2.76 o 
   2 -12   5       15.03        7.04      5.93 o 
   3 -12   5        1.86        4.45      3.25 o 
   4 -12   5        0.31        2.46      2.38 o 
   5 -12   5        6.45        4.98      2.72 o 
  -2 -11   5        0.59        0.17      2.14 o 
  -1 -11   5        1.75        2.63      3.05 o 
   0 -11   5        1.73        0.60      2.42 o 
   1 -11   5       15.90        9.44      2.67 o 
   2 -11   5       10.72        6.01      2.39 o 
   3 -11   5        5.26        6.34      3.05 o 
   4 -11   5       21.25       16.15      2.83 o 
   5 -11   5       12.02        9.62      2.77 o 
   6 -11   5        0.47        2.29      2.43 o 
  -3 -10   5        0.42        0.57      2.93 o 
  -2 -10   5        7.38        4.06      3.11 o 
  -1 -10   5       18.35       16.53      5.38 o 
   0 -10   5        4.29        4.92      2.77 o 
   1 -10   5      207.79      233.22      5.09 o 
   2 -10   5        2.25        0.42      1.89 o 
   3 -10   5       12.63       10.16      2.97 o 
   4 -10   5      102.64       96.37      3.77 o 
   5 -10   5        1.63        0.28      1.46 o 
   6 -10   5       25.26       15.95      2.94 o 
   7 -10   5        5.28       12.60      4.29 o 
  -4  -9   5       30.43       24.97     10.45 o 
  -3  -9   5        8.76        1.89      3.21 o 
  -2  -9   5        0.00        0.90      2.52 o 
  -1  -9   5      139.40      163.80      4.90 o 
   0  -9   5      225.87      201.89      4.76 o 
   1  -9   5        1.88        4.17      2.23 o 
   2  -9   5       98.54       88.28      4.52 o 
   3  -9   5       20.35       19.79      2.90 o 
   4  -9   5      111.58      118.42      4.13 o 
   5  -9   5      206.26      199.26      5.03 o 
   6  -9   5       46.88       45.70      3.20 o 
   7  -9   5        8.32       13.01      4.36 o 
  -5  -8   5       13.31       32.43      7.24 o 
  -4  -8   5       27.39       18.37      8.84 o 
  -3  -8   5      120.81      119.62      5.55 o 
  -2  -8   5       55.13       74.78      5.31 o 
  -1  -8   5       54.52       50.64      3.45 o 
   0  -8   5       10.19       10.96      2.00 o 
   1  -8   5       83.64      107.14      4.33 o 
   2  -8   5        0.97        1.09      1.32 o 
   3  -8   5       14.79       10.99      2.80 o 
   4  -8   5       32.73       34.86      2.45 o 
   5  -8   5        8.33        8.26      2.01 o 
   6  -8   5       92.23       87.37      3.97 o 
   7  -8   5        3.27        4.53      2.31 o 
  -6  -7   5       29.18       27.61      4.08 o 
  -5  -7   5        4.16        4.45      3.53 o 
  -4  -7   5        1.78       -0.45      2.47 o 
  -3  -7   5       42.41       54.81      7.54 o 
  -2  -7   5      168.90      165.24      4.91 o 
  -1  -7   5        7.47       15.80      2.67 o 
   0  -7   5       35.50       48.56      2.82 o 
   1  -7   5       14.87       12.67      1.74 o 
   2  -7   5        2.07        0.95      1.06 o 
   3  -7   5      183.12      195.73      4.37 o 
   4  -7   5       57.48       58.23      2.74 o 
   5  -7   5       35.56       36.00      2.68 o 
   6  -7   5       41.01       44.55      3.01 o 
   7  -7   5       69.28       54.83     10.12 o 
  -6  -6   5       37.47       25.68      5.84 o 
  -5  -6   5        0.50        0.37      2.43 o 
  -4  -6   5        1.15        3.45      2.72 o 
  -3  -6   5        5.50        8.35      2.18 o 
  -2  -6   5        7.20       12.60      2.86 o 
  -1  -6   5        3.52        5.19      1.49 o 
   0  -6   5      250.88      255.57      4.14 o 
   1  -6   5      141.13      149.75      3.57 o 
   2  -6   5       31.25       31.93      2.03 o 
   3  -6   5       42.72       41.97      2.19 o 
   4  -6   5        5.84        3.66      1.32 o 
   5  -6   5       15.90       15.48      1.88 o 
   6  -6   5      151.54      143.92     11.23 o 
   7  -6   5       94.60       87.98     12.11 o 
  -7  -5   5        8.02        4.39      4.11 o 
  -6  -5   5       26.96       24.43      7.06 o 
  -5  -5   5        1.18        1.11      3.05 o 
  -4  -5   5      150.57      164.80      6.97 o 
  -3  -5   5      118.64      136.70      6.27 o 
  -2  -5   5     1071.64     1107.51     12.73 o 
  -1  -5   5       39.29       49.38      2.28 o 
   0  -5   5        1.32       -0.35      1.41 o 
   1  -5   5       39.04       32.79      2.18 o 
   2  -5   5       30.95       20.04      4.55 o 
   3  -5   5       30.50       25.56      2.03 o 
   4  -5   5       79.99       78.80      1.99 o 
   5  -5   5       32.62       31.81      7.33 o 
   6  -5   5        2.87        3.21      6.53 o 
   7  -5   5       17.21       11.74      5.50 o 
  -7  -4   5        2.97       -4.88      4.88 o 
  -6  -4   5       27.81       36.07      6.78 o 
  -5  -4   5      177.77      160.11      6.15 o 
  -4  -4   5      220.62      202.25      9.30 o 
  -3  -4   5       98.68      101.74     10.57 o 
  -2  -4   5       30.25       36.21      2.68 o 
  -1  -4   5       23.78       19.68      2.98 o 
   0  -4   5       44.60       31.18      2.35 o 
   1  -4   5       20.08       12.96      1.31 o 
   2  -4   5      255.66      245.17      7.86 o 
   3  -4   5      128.80      142.83      7.48 o 
   4  -4   5        0.74        1.40      2.58 o 
   5  -4   5        0.47        3.58      5.53 o 
   6  -4   5      119.86      127.33      4.70 o 
   7  -4   5       78.29       66.09      4.08 o 
  -7  -3   5       26.02       10.63      9.68 o 
  -6  -3   5        5.87        4.04      4.78 o 
  -5  -3   5        4.67        4.49      2.56 o 
  -4  -3   5      204.92      210.53      8.30 o 
  -3  -3   5       36.52       32.56      3.82 o 
  -2  -3   5       21.21       11.98      2.95 o 
  -1  -3   5        8.71        5.65      1.87 o 
   0  -3   5       45.70       34.00      3.20 o 
   1  -3   5      103.87      109.73      3.18 o 
   2  -3   5        6.56       10.45      4.12 o 
   3  -3   5        3.84        0.79      1.86 o 
   4  -3   5       61.88       71.60      2.40 o 
   5  -3   5       34.66       38.55      3.07 o 
   6  -3   5        2.34        2.54      2.18 o 
   7  -3   5       28.00       25.24      3.87 o 
  -8  -2   5       12.55        6.75      7.03 o 
  -7  -2   5       50.67       46.37     28.15 o 
  -6  -2   5       45.62       48.39      6.53 o 
  -5  -2   5        1.35        0.24      2.33 o 
  -4  -2   5      793.13      803.65     10.01 o 
  -3  -2   5      162.42      151.45      7.18 o 
  -2  -2   5      295.66      274.64      5.59 o 
  -1  -2   5      282.89      308.76      5.57 o 
   0  -2   5      590.70      528.68      6.06 o 
   1  -2   5      281.66      269.56      2.52 o 
   2  -2   5      335.57      349.37      8.75 o 
   3  -2   5       35.83       34.09      3.87 o 
   4  -2   5       30.66       34.36      2.18 o 
   5  -2   5        8.10        5.94      2.00 o 
   6  -2   5       11.48       13.65      3.08 o 
   7  -2   5        0.16        3.63      3.25 o 
  -8  -1   5       13.13       -3.11      6.17 o 
  -7  -1   5       65.48       45.60     32.76 o 
  -6  -1   5      150.37      142.35      9.73 o 
  -5  -1   5      120.14      122.51     10.40 o 
  -4  -1   5       37.37       23.70      3.92 o 
  -3  -1   5        0.68        0.91      2.24 o 
  -2  -1   5      787.99      809.23      8.98 o 
  -1  -1   5      465.52      411.81      4.94 o 
   0  -1   5       87.45      102.08      4.38 o 
   1  -1   5       38.41       44.47      2.22 o 
   2  -1   5        2.01        3.73      0.99 o 
   3  -1   5        0.10        0.49      1.65 o 
   4  -1   5        1.74        0.93      1.72 o 
   5  -1   5       66.33       65.70      7.39 o 
   6  -1   5       28.45       29.73      4.38 o 
   7  -1   5        0.70        9.21      5.33 o 
  -8   0   5       18.61       18.85     13.44 o 
  -7   0   5       79.90       89.92     15.11 o 
  -6   0   5       24.93       19.82      5.10 o 
  -5   0   5       70.87       74.82      6.29 o 
  -4   0   5      592.28      577.82     10.80 o 
  -3   0   5     1506.25     1584.35     14.04 o 
  -2   0   5      262.56      229.65      4.42 o 
  -1   0   5      177.12      182.81      3.70 o 
   0   0   5      472.72      458.69      5.53 o 
   1   0   5       98.47      100.01      2.74 o 
   2   0   5      213.75      232.28      3.10 o 
   3   0   5      322.22      317.22      7.79 o 
   4   0   5       28.34       27.44      3.90 o 
   5   0   5        8.87        7.56      3.10 o 
   6   0   5        9.49       24.73      8.55 o 
   7   0   5        0.00        5.53      6.00 o 
  -8   1   5        1.00       11.32     10.19 o 
  -7   1   5        0.82        0.12      3.52 o 
  -6   1   5        0.49       -0.50      3.21 o 
  -5   1   5        0.07        1.74      2.13 o 
  -4   1   5       93.35       72.81      3.96 o 
  -3   1   5     1524.95     1699.13     15.21 o 
  -2   1   5       26.38       21.90      2.42 o 
  -1   1   5      361.86      359.28      4.11 o 
   0   1   5       25.27       24.03      2.40 o 
   1   1   5      195.40      179.84      2.54 o 
   2   1   5      364.80      373.88      4.48 o 
   3   1   5        6.55        5.79      2.49 o 
   4   1   5       91.82      102.01      4.82 o 
   5   1   5        4.65        4.68      3.45 o 
   6   1   5       11.59       17.61      5.67 o 
  -8   2   5        0.38        3.88      5.78 o 
  -7   2   5       71.92       76.91      5.14 o 
  -6   2   5       27.58       22.54      3.38 o 
  -5   2   5       32.75       31.81      4.12 o 
  -4   2   5      168.30      178.21      4.54 o 
  -3   2   5       57.18       40.62      2.44 o 
  -2   2   5      953.27      987.66      8.53 o 
  -1   2   5       13.09       12.44      1.20 o 
   0   2   5       11.12        8.10      2.03 o 
   1   2   5       45.56       42.55      1.76 o 
   2   2   5       74.47       69.70      2.82 o 
   3   2   5       27.42       28.34      3.43 o 
   4   2   5        8.66        9.64      3.52 o 
   5   2   5       19.28       13.09      4.33 o 
   6   2   5        0.13        3.77      4.31 o 
  -8   3   5        8.18        8.05      8.17 o 
  -7   3   5        0.34        0.78      3.57 o 
  -6   3   5       10.37       11.46      2.86 o 
  -5   3   5      254.38      240.27      5.72 o 
  -4   3   5      142.23      142.90      3.81 o 
  -3   3   5       16.82       17.23      1.78 o 
  -2   3   5     1622.72     1674.81     14.15 o 
  -1   3   5      297.78      319.12      4.42 o 
   0   3   5      234.85      268.15      3.17 o 
   1   3   5      179.52      179.54      2.61 o 
   2   3   5       15.33       16.50      2.03 o 
   3   3   5        7.00        7.28      3.07 o 
   4   3   5       22.29       26.98      4.49 o 
   5   3   5        9.26        9.00      4.55 o 
  -8   4   5       15.87        3.71      4.72 o 
  -7   4   5       46.75       38.39      5.18 o 
  -6   4   5      337.83      325.87      7.44 o 
  -5   4   5      101.90      113.74      4.28 o 
  -4   4   5      193.37      180.02      3.70 o 
  -3   4   5        4.78        5.17      1.35 o 
  -2   4   5      184.60      180.97      2.02 o 
  -1   4   5        7.65        5.29      0.61 o 
   0   4   5       41.26       38.48      1.48 o 
   1   4   5        6.17        5.44      1.20 o 
   2   4   5       68.54       71.42      4.70 o 
   3   4   5        0.49        0.99      2.63 o 
   4   4   5        3.07        3.26      3.67 o 
   5   4   5        8.97        6.39      4.76 o 
  -8   5   5       43.70       31.30     23.94 o 
  -7   5   5        8.29        8.45      3.90 o 
  -6   5   5      431.48      391.63      7.50 o 
  -5   5   5      268.55      273.53      8.58 o 
  -4   5   5       62.42       62.16      3.06 o 
  -3   5   5      133.67      150.79      2.24 o 
  -2   5   5        7.97        4.44      2.86 o 
  -1   5   5      219.82      226.52      6.33 o 
   0   5   5       44.82       44.11      2.01 o 
   1   5   5        5.19        4.66      1.25 o 
   2   5   5        0.25        2.30      1.84 o 
   3   5   5       44.19       36.34      8.39 o 
   4   5   5       28.21       25.32      5.22 o 
  -8   6   5        2.77        4.58      4.24 o 
  -7   6   5       11.12        6.66      3.43 o 
  -6   6   5       40.61       50.31      3.68 o 
  -5   6   5       50.39       53.83      3.64 o 
  -4   6   5        0.61        0.11      1.10 o 
  -3   6   5       41.74       39.34      7.13 o 
  -2   6   5       51.55       51.89      7.47 o 
  -1   6   5       24.47       24.22      4.09 o 
   0   6   5       20.57       21.16      4.12 o 
   1   6   5        0.46        1.71      1.09 o 
   2   6   5       41.84       42.48      3.94 o 
   3   6   5        8.73       10.09      3.87 o 
   4   6   5        1.60       11.84      4.85 o 
  -7   7   5        0.61        3.42      2.98 o 
  -6   7   5       21.49       19.08      2.77 o 
  -5   7   5        0.72        0.14      2.01 o 
  -4   7   5      285.22      269.78     12.78 o 
  -3   7   5       32.58       34.07      7.96 o 
  -2   7   5        1.08        2.35      5.50 o 
  -1   7   5        0.27       -3.52      3.72 o 
   0   7   5       14.95       18.67      7.59 o 
   1   7   5       20.67       17.28      1.40 o 
   2   7   5        4.01        3.75      1.73 o 
   3   7   5        1.41        9.68      4.01 o 
  -7   8   5        0.98        0.83      3.44 o 
  -6   8   5       73.80       78.52     23.84 o 
  -5   8   5       38.05       43.74      2.94 o 
  -4   8   5       75.79       91.81     10.60 o 
  -3   8   5       78.36       72.57      9.99 o 
  -2   8   5      125.08      108.93     10.83 o 
  -1   8   5       42.31       45.30      9.33 o 
   0   8   5        6.98        7.04      7.64 o 
   1   8   5       16.06       16.72      6.20 o 
   2   8   5        5.87        5.00      3.49 o 
  -6   9   5       17.51       22.93      9.42 o 
  -5   9   5        0.29        0.69      6.21 o 
  -4   9   5      113.36      115.51     11.86 o 
  -3   9   5       19.36       14.69      8.42 o 
  -2   9   5        2.39        3.69      4.58 o 
  -1   9   5       99.80      107.23     12.69 o 
   0   9   5        5.49        6.24      5.10 o 
   1   9   5        0.39        6.16      4.37 o 
  -5  10   5        0.42        6.41      8.47 o 
  -4  10   5        8.90       16.49      9.51 o 
  -3  10   5        3.75        3.98      8.05 o 
  -2  10   5        3.30        5.64      5.27 o 
  -1  10   5       11.78        9.99      9.85 o 
   1 -13   6        0.10        4.27      4.24 o 
   2 -13   6        0.93        1.89      3.32 o 
   3 -13   6        5.18        2.49      2.95 o 
  -1 -12   6        0.59        2.39      3.09 o 
   0 -12   6        3.57        5.99      3.09 o 
   1 -12   6        2.95        4.70      2.81 o 
   2 -12   6        0.12        0.18      2.65 o 
   3 -12   6        0.68       -2.30      2.30 o 
   4 -12   6        0.21        0.38      2.15 o 
   5 -12   6        0.76       -0.36      2.45 o 
  -2 -11   6        0.11       -1.93      3.22 o 
  -1 -11   6        7.20        9.19      3.39 o 
   0 -11   6       39.98       41.29      4.26 o 
   1 -11   6       32.87       21.73      3.24 o 
   2 -11   6       30.96       26.96      4.08 o 
   3 -11   6        4.56        4.86      2.12 o 
   4 -11   6        7.91        3.68      2.36 o 
   5 -11   6        8.13        9.23      2.66 o 
   6 -11   6        7.02       14.33      5.28 o 
  -3 -10   6        0.39        0.08      2.61 o 
  -2 -10   6       32.35       37.02      4.42 o 
  -1 -10   6        2.93        0.73      2.04 o 
   0 -10   6        9.54        8.06      2.87 o 
   1 -10   6      186.83      163.41      4.72 o 
   2 -10   6        7.80        5.21      2.09 o 
   3 -10   6        4.63        1.25      2.30 o 
   4 -10   6       11.29       11.79      3.40 o 
   5 -10   6       19.72       18.65      3.16 o 
   6 -10   6        5.24       -0.49      2.65 o 
  -4  -9   6       26.98       17.46      7.20 o 
  -3  -9   6        0.15        0.85      3.11 o 
  -2  -9   6       73.87       66.32      4.90 o 
  -1  -9   6       42.76       30.26      6.93 o 
   0  -9   6       47.42       65.56      3.06 o 
   1  -9   6      160.20      173.14      4.64 o 
   2  -9   6      253.72      249.45      5.62 o 
   3  -9   6        0.25        1.59      2.04 o 
   4  -9   6        1.06        1.78      1.97 o 
   5  -9   6       55.37       50.54      2.70 o 
   6  -9   6        1.76        5.43      4.59 o 
   7  -9   6        0.32       -4.62      5.56 o 
  -5  -8   6       12.98       21.72      8.37 o 
  -4  -8   6        2.85        2.10      3.69 o 
  -3  -8   6        2.51        3.48      2.59 o 
  -2  -8   6        4.27        2.73      2.26 o 
  -1  -8   6       72.89      108.43      3.62 o 
   0  -8   6        3.93        2.81      2.18 o 
   1  -8   6       16.46       13.30      2.43 o 
   2  -8   6        0.55        0.07      1.21 o 
   3  -8   6       81.80       81.92      3.05 o 
   4  -8   6       29.64       31.07      2.48 o 
   5  -8   6       87.80       85.04      2.97 o 
   6  -8   6        7.69        8.31      4.30 o 
   7  -8   6        1.32       19.25      6.67 o 
  -6  -7   6        9.74        8.92      5.26 o 
  -5  -7   6        1.68        1.81      4.01 o 
  -4  -7   6       49.31       52.86      5.25 o 
  -3  -7   6        3.73        1.71      2.88 o 
  -2  -7   6        0.02        0.31      1.51 o 
  -1  -7   6      315.66      347.97      5.13 o 
   0  -7   6       47.03       40.93      2.92 o 
   1  -7   6        0.00        2.21      1.75 o 
   2  -7   6        6.13        3.30      2.38 o 
   3  -7   6       26.50       22.71      5.76 o 
   4  -7   6       39.26       36.38      2.48 o 
   5  -7   6       57.34       55.77      1.84 o 
   6  -7   6       20.17       35.28      7.03 o 
   7  -7   6       16.62       17.00      6.49 o 
  -6  -6   6        5.79        7.88      3.47 o 
  -5  -6   6       35.62       30.51     14.39 o 
  -4  -6   6        1.49        1.33      1.89 o 
  -3  -6   6       42.91       47.70      3.55 o 
  -2  -6   6      268.66      255.54      4.69 o 
  -1  -6   6        4.44        1.48      1.99 o 
   0  -6   6       47.49       51.77      2.77 o 
   1  -6   6      252.32      260.25      4.21 o 
   2  -6   6      148.11      161.15      7.59 o 
   3  -6   6      492.91      529.53     12.80 o 
   4  -6   6        3.81        4.42      3.59 o 
   5  -6   6        0.00        0.64      3.48 o 
   6  -6   6       10.99       13.13      3.49 o 
   7  -6   6        8.09       -2.93      4.48 o 
  -7  -5   6        6.22        8.00      5.53 o 
  -6  -5   6        2.57        6.30      5.67 o 
  -5  -5   6      278.12      268.53      9.75 o 
  -4  -5   6       11.40       16.96      4.70 o 
  -3  -5   6        6.34        2.15      3.14 o 
  -2  -5   6      190.31      251.95      6.43 o 
  -1  -5   6        2.76        2.37      2.58 o 
   0  -5   6      605.19      655.50      6.40 o 
   1  -5   6        0.06        0.14      1.05 o 
   2  -5   6       63.26       69.08      6.22 o 
   3  -5   6       70.18       82.74      6.99 o 
   4  -5   6       26.75       27.37      3.41 o 
   5  -5   6      174.22      142.79     42.07 o 
   6  -5   6       11.95       12.81     10.36 o 
   7  -5   6       18.61       29.92     10.82 o 
  -7  -4   6        9.22        8.04      4.80 o 
  -6  -4   6        2.26        3.71      5.05 o 
  -5  -4   6        0.81       -1.63      4.04 o 
  -4  -4   6        6.24        8.04      3.03 o 
  -3  -4   6      115.11      125.24      5.57 o 
  -2  -4   6      489.65      533.28      6.27 o 
  -1  -4   6      605.49      651.64      8.69 o 
   0  -4   6     1147.86     1177.42     12.49 o 
   1  -4   6      111.94       88.69      1.89 o 
   2  -4   6       21.73       23.68      4.98 o 
   3  -4   6        8.58       14.63      3.24 o 
   4  -4   6      147.75      153.18     14.78 o 
   5  -4   6       50.71       48.32      3.31 o 
   6  -4   6       36.44       33.02      2.97 o 
   7  -4   6        2.21        3.40      3.59 o 
  -7  -3   6        5.14       10.98      7.90 o 
  -6  -3   6        5.59        8.85      5.33 o 
  -5  -3   6      127.25      117.88      7.07 o 
  -4  -3   6       15.93       20.44      4.38 o 
  -3  -3   6      169.08      185.35      9.74 o 
  -2  -3   6      108.96      119.94      5.87 o 
  -1  -3   6      249.43      307.42      5.93 o 
   0  -3   6      872.27      827.59      8.57 o 
   1  -3   6      303.96      333.53      6.23 o 
   2  -3   6       20.60       18.55      2.95 o 
   3  -3   6      122.48      123.92     12.69 o 
   4  -3   6       24.59       26.74      1.56 o 
   5  -3   6        3.23        4.70      1.99 o 
   6  -3   6       15.58       16.16      7.22 o 
   7  -3   6        2.64        1.30      3.10 o 
  -8  -2   6        0.26       -0.62      5.55 o 
  -7  -2   6        1.82        1.76      3.81 o 
  -6  -2   6       40.32       41.72      4.81 o 
  -5  -2   6       14.11       17.85      4.72 o 
  -4  -2   6       13.74       15.25      3.99 o 
  -3  -2   6      752.17      754.67     10.01 o 
  -2  -2   6       37.74       53.42      3.70 o 
  -1  -2   6        0.23        0.51      1.40 o 
   0  -2   6      336.39      339.56      5.56 o 
   1  -2   6      640.01      594.63     11.33 o 
   2  -2   6       41.90       51.55      5.44 o 
   3  -2   6       41.20       53.53      3.10 o 
   4  -2   6        0.65        0.63      1.19 o 
   5  -2   6        4.81        7.65      2.77 o 
   6  -2   6        2.93        3.69      4.18 o 
   7  -2   6        0.34        1.35      3.12 o 
  -8  -1   6        2.55        3.93      6.25 o 
  -7  -1   6       93.99       87.63     50.36 o 
  -6  -1   6       14.79       10.01      5.08 o 
  -5  -1   6       53.66       54.35      5.44 o 
  -4  -1   6       52.76       59.88      3.47 o 
  -3  -1   6      551.49      510.27      8.53 o 
  -2  -1   6        8.18       13.94      2.05 o 
  -1  -1   6        2.64        0.57      1.80 o 
   0  -1   6      744.38      789.76     18.16 o 
   1  -1   6      702.95      729.66     10.04 o 
   2  -1   6       23.25       20.26      1.73 o 
   3  -1   6      428.46      430.78      6.31 o 
   4  -1   6        6.92        9.01      2.27 o 
   5  -1   6        1.83        4.92      2.57 o 
   6  -1   6        0.53       -1.91      3.38 o 
   7  -1   6        1.08        1.29      3.27 o 
  -8   0   6        1.59       -6.97      7.53 o 
  -7   0   6       45.85       42.51      6.92 o 
  -6   0   6       14.72        8.95      3.38 o 
  -5   0   6      355.99      342.98      6.68 o 
  -4   0   6      439.00      507.43      6.93 o 
  -3   0   6       52.73       53.15      6.20 o 
  -2   0   6       42.29       32.18      2.67 o 
  -1   0   6      616.25      632.70      6.92 o 
   0   0   6      368.63      360.30      4.11 o 
   1   0   6     1596.47     1623.99     14.62 o 
   2   0   6      264.26      288.02      3.90 o 
   3   0   6      748.90      752.78      9.04 o 
   4   0   6      164.39      169.95      5.99 o 
   5   0   6        1.03       -2.05      2.79 o 
   6   0   6        0.01       -4.43      6.24 o 
  -8   1   6        0.54        4.77      6.73 o 
  -7   1   6       73.94       64.03      5.25 o 
  -6   1   6        0.33        0.31      3.11 o 
  -5   1   6       73.36       77.65      4.99 o 
  -4   1   6      150.50      146.76      4.10 o 
  -3   1   6       21.03       14.70      2.44 o 
  -2   1   6        1.03        2.08      1.60 o 
  -1   1   6      651.50      633.68      6.27 o 
   0   1   6      520.43      512.71      5.98 o 
   1   1   6      631.45      621.15      9.24 o 
   2   1   6      214.30      216.55      2.94 o 
   3   1   6      177.80      174.54      5.50 o 
   4   1   6      499.40      498.33      8.83 o 
   5   1   6       29.10       22.21      4.27 o 
   6   1   6        7.18        4.43      4.00 o 
  -8   2   6       24.86        9.20     10.54 o 
  -7   2   6        3.70        0.99      3.82 o 
  -6   2   6      215.23      202.95      8.60 o 
  -5   2   6       31.55       21.33      3.64 o 
  -4   2   6        7.07        7.26      2.47 o 
  -3   2   6      222.68      223.20      6.46 o 
  -2   2   6        7.79       11.71      2.02 o 
  -1   2   6      124.43      155.63      2.63 o 
   0   2   6      217.40      197.68      3.70 o 
   1   2   6       22.56       20.22      1.83 o 
   2   2   6       37.84       41.83      2.13 o 
   3   2   6        1.01        1.52      2.50 o 
   4   2   6      121.31      132.75      5.86 o 
   5   2   6        0.84        0.24      3.13 o 
  -8   3   6       24.00       34.33     26.56 o 
  -7   3   6       91.49      102.91      6.70 o 
  -6   3   6       45.36       43.15      4.66 o 
  -5   3   6       18.08       18.06      3.17 o 
  -4   3   6       10.02       10.22      2.26 o 
  -3   3   6       11.30       14.27      1.81 o 
  -2   3   6      243.70      233.49      3.50 o 
  -1   3   6      341.49      344.46      5.91 o 
   0   3   6        2.47        3.78      1.26 o 
   1   3   6       28.72       23.07      1.70 o 
   2   3   6      230.16      239.76      5.66 o 
   3   3   6       16.43       14.06      3.47 o 
   4   3   6        3.62        4.57      3.63 o 
   5   3   6       26.96       20.71      5.28 o 
  -8   4   6       13.75        8.32      7.56 o 
  -7   4   6       79.88       92.15      4.61 o 
  -6   4   6       51.33       60.16      4.52 o 
  -5   4   6       31.27       30.21      3.13 o 
  -4   4   6        8.81        6.43      1.83 o 
  -3   4   6       43.62       49.77      2.05 o 
  -2   4   6      255.57      259.50      2.68 o 
  -1   4   6        1.71        2.28      0.80 o 
   0   4   6        4.63        2.58      1.06 o 
   1   4   6        5.03        4.42      1.69 o 
   2   4   6       24.56       31.09      2.67 o 
   3   4   6        0.61        0.33      2.72 o 
   4   4   6       12.68       12.84      4.53 o 
  -8   5   6       43.67       58.68     11.02 o 
  -7   5   6       22.49       20.84      4.36 o 
  -6   5   6       37.97       42.68      3.85 o 
  -5   5   6       13.83       17.46      2.94 o 
  -4   5   6      165.54      162.05      9.24 o 
  -3   5   6       17.66       23.31      1.42 o 
  -2   5   6      338.66      334.54     11.59 o 
  -1   5   6       65.51       73.26      7.42 o 
   0   5   6        9.18        4.79      1.01 o 
   1   5   6       41.66       44.75      1.85 o 
   2   5   6        0.03        1.94      1.77 o 
   3   5   6       20.29       20.54      4.22 o 
   4   5   6        1.80       13.19      4.81 o 
  -8   6   6        2.81       -0.59      3.51 o 
  -7   6   6       16.33       12.18      3.72 o 
  -6   6   6        1.63        1.85      2.27 o 
  -5   6   6       31.68       31.72      5.41 o 
  -4   6   6       52.17       48.54      2.06 o 
  -3   6   6       29.80       30.84      7.44 o 
  -2   6   6        1.37        0.89      4.84 o 
  -1   6   6       24.58       29.61      4.55 o 
   0   6   6        5.80        8.68      3.75 o 
   1   6   6        1.80        3.82      1.42 o 
   2   6   6        0.59        6.69      2.15 o 
   3   6   6       18.86       16.86      3.87 o 
  -7   7   6       40.62       35.91      4.56 o 
  -6   7   6       20.41       18.49      3.35 o 
  -5   7   6      126.86      124.16      4.51 o 
  -4   7   6       73.72       68.50     10.05 o 
  -3   7   6      139.45      144.78     11.34 o 
  -2   7   6       54.38       90.06      9.79 o 
  -1   7   6        0.33        2.26      3.64 o 
   0   7   6      107.58      114.37     11.20 o 
   1   7   6       15.82       13.60      7.59 o 
   2   7   6        7.24        6.40      2.34 o 
  -7   8   6        0.20        1.43      3.26 o 
  -6   8   6        0.37        1.35      2.83 o 
  -5   8   6       28.91       27.40      9.31 o 
  -4   8   6       12.48       11.74      8.02 o 
  -3   8   6        9.29       11.31      4.84 o 
  -2   8   6        5.91        1.32      6.38 o 
  -1   8   6        2.20        5.07      7.44 o 
   0   8   6       15.08       13.77      8.79 o 
   1   8   6        1.50       -0.94      6.27 o 
  -6   9   6       13.81       12.77      9.33 o 
  -5   9   6       28.83       15.52      9.51 o 
  -4   9   6        3.92        3.49      7.70 o 
  -3   9   6        0.44       -3.44      7.70 o 
  -2   9   6        2.69        3.78      4.84 o 
  -1   9   6       98.17      136.01     13.92 o 
   0   9   6        1.39       -0.89      4.29 o 
  -3  10   6       24.37       25.77     10.85 o 
   1 -13   7        5.09        6.54      3.29 o 
   2 -13   7        0.70        2.21      3.57 o 
   3 -13   7        3.42        6.36      5.84 o 
  -1 -12   7        0.82        1.46      3.06 o 
   0 -12   7        1.21       -0.11      2.42 o 
   1 -12   7        1.47        0.71      2.50 o 
   2 -12   7       20.88       17.17      4.17 o 
   3 -12   7       11.57       14.97      6.50 o 
   4 -12   7        3.75        4.35      5.90 o 
   5 -12   7        2.50        9.63      3.64 o 
  -2 -11   7        0.00        0.84      3.10 o 
  -1 -11   7        8.28        9.98      3.65 o 
   0 -11   7        4.50        7.55      3.22 o 
   1 -11   7        0.04        3.14      2.17 o 
   2 -11   7        8.20        3.92      2.36 o 
   3 -11   7        5.70       10.59      3.69 o 
   4 -11   7        1.47        4.55      5.81 o 
   5 -11   7        4.46        4.23      4.18 o 
  -3 -10   7        1.85        4.35      3.18 o 
  -2 -10   7        7.47        9.49      3.81 o 
  -1 -10   7        0.32        1.20      2.72 o 
   0 -10   7        2.95        8.09      3.05 o 
   1 -10   7       14.19       14.61      3.07 o 
   2 -10   7       27.26       29.80      3.68 o 
   3 -10   7        4.28       -3.52      5.18 o 
   4 -10   7        0.91       -0.52      4.67 o 
   5 -10   7       37.57       23.76      4.61 o 
   6 -10   7        1.46        5.85      3.89 o 
  -4  -9   7       10.59        7.48      4.46 o 
  -3  -9   7       43.88       50.06      5.26 o 
  -2  -9   7       40.82       38.56      4.43 o 
  -1  -9   7        9.31       14.17      3.42 o 
   0  -9   7       52.68       60.79      3.87 o 
   1  -9   7      175.45      154.36      4.54 o 
   2  -9   7        0.44        1.43      1.73 o 
   3  -9   7       22.38       22.08      6.59 o 
   4  -9   7        8.62        3.35      5.55 o 
   5  -9   7       82.31       91.43     11.47 o 
   6  -9   7       36.07       43.34      6.98 o 
  -5  -8   7        0.10        0.99      2.72 o 
  -4  -8   7        7.88        7.52      3.57 o 
  -3  -8   7       13.92       10.27      3.83 o 
  -2  -8   7       57.69       42.18      4.18 o 
  -1  -8   7       72.70       88.22      4.12 o 
   0  -8   7      107.61       84.19      3.25 o 
   1  -8   7        0.04        1.30      1.81 o 
   2  -8   7       54.45       68.48      3.09 o 
   3  -8   7       89.87       92.40      8.39 o 
   4  -8   7       49.86       37.74      7.70 o 
   5  -8   7        1.49        2.83      4.26 o 
   6  -8   7        5.57        5.55      3.93 o 
   7  -8   7       19.82       29.37      5.62 o 
  -6  -7   7       10.60       12.89      5.39 o 
  -5  -7   7       18.35        6.44      3.74 o 
  -4  -7   7        2.88        0.98      2.64 o 
  -3  -7   7       43.67       29.98      3.48 o 
  -2  -7   7      151.38      181.14      5.48 o 
  -1  -7   7      350.21      350.47      6.06 o 
   0  -7   7        5.59        3.14      2.14 o 
   1  -7   7       99.27      109.08      3.20 o 
   2  -7   7      244.20      233.37     11.09 o 
   3  -7   7      114.97      112.75      5.50 o 
   4  -7   7       20.63       23.91      3.74 o 
   5  -7   7        1.13        2.44      4.19 o 
   6  -7   7        0.76       12.26      5.86 o 
   7  -7   7        8.82       17.94      7.18 o 
  -6  -6   7       17.33       11.11      6.57 o 
  -5  -6   7       45.38       34.61      6.68 o 
  -4  -6   7       64.83       82.42      6.78 o 
  -3  -6   7        0.26        1.53      3.39 o 
  -2  -6   7        5.57        5.80      2.59 o 
  -1  -6   7       34.64       25.44      2.30 o 
   0  -6   7       21.88       19.94      2.80 o 
   1  -6   7       18.13       17.64      2.23 o 
   2  -6   7       16.61       15.15      3.35 o 
   3  -6   7       70.54       72.95      4.93 o 
   4  -6   7        7.32        7.91      4.21 o 
   5  -6   7       29.24       29.09      4.31 o 
   6  -6   7       27.10       35.82      9.26 o 
   7  -6   7        1.07       -3.42      3.67 o 
  -7  -5   7        2.37        1.70      5.83 o 
  -6  -5   7        8.15        6.30      4.31 o 
  -5  -5   7      108.89      112.37      7.98 o 
  -4  -5   7        0.00        1.05      2.67 o 
  -3  -5   7       62.40       77.26     17.43 o 
  -2  -5   7       47.27       57.01      3.47 o 
  -1  -5   7     1060.39     1101.92     11.82 o 
   0  -5   7       45.47       49.54      2.58 o 
   1  -5   7       19.86       19.47      1.81 o 
   2  -5   7      131.08      141.68      5.24 o 
   3  -5   7       59.58       61.00      7.30 o 
   4  -5   7        0.16       -0.39      2.47 o 
   5  -5   7        1.64        3.18      4.34 o 
   6  -5   7       20.34       29.04      9.45 o 
   7  -5   7        0.54       10.31      5.61 o 
  -7  -4   7        0.77        2.54      5.78 o 
  -6  -4   7        0.34        4.13      3.83 o 
  -5  -4   7      118.39      131.92      5.99 o 
  -4  -4   7       45.08       36.77      5.28 o 
  -3  -4   7       82.67       71.69      3.88 o 
  -2  -4   7       32.32       30.66      2.88 o 
  -1  -4   7      118.36      140.97     10.93 o 
   0  -4   7       18.05       22.83      3.41 o 
   1  -4   7        0.23        1.46      2.62 o 
   2  -4   7       17.40       13.60      5.15 o 
   3  -4   7      292.74      288.20     10.75 o 
   4  -4   7        0.68        0.49      3.21 o 
   5  -4   7        1.46        2.44      2.60 o 
   6  -4   7        0.12        4.90      3.97 o 
   7  -4   7       18.27       22.68     10.97 o 
  -7  -3   7       40.94       47.01      8.13 o 
  -6  -3   7        0.07       -0.75      2.94 o 
  -5  -3   7       54.97       64.70      7.03 o 
  -4  -3   7        1.89       -0.26      2.92 o 
  -3  -3   7      123.29      126.63      4.33 o 
  -2  -3   7      129.03      135.46      3.30 o 
  -1  -3   7       46.35       62.64      5.05 o 
   0  -3   7       76.87       66.92      4.04 o 
   1  -3   7      242.66      235.47      7.81 o 
   2  -3   7      346.74      368.53     10.41 o 
   3  -3   7      239.51      240.57      4.78 o 
   4  -3   7        1.05        2.02      2.20 o 
   5  -3   7        3.51        4.38      2.09 o 
   6  -3   7        4.41       12.48      5.18 o 
   7  -3   7        8.23        9.30      9.85 o 
  -8  -2   7        6.85       10.61      8.47 o 
  -7  -2   7       65.58       66.83      8.34 o 
  -6  -2   7        7.41        6.09      3.68 o 
  -5  -2   7       13.45       14.19      4.73 o 
  -4  -2   7       85.25       77.15      5.29 o 
  -3  -2   7       32.90       44.80      4.14 o 
  -2  -2   7      212.88      186.76      9.13 o 
  -1  -2   7      221.07      206.43      4.01 o 
   0  -2   7     1323.22     1485.57     15.55 o 
   1  -2   7      248.86      238.19      3.66 o 
   2  -2   7        4.86        6.03      0.93 o 
   3  -2   7        4.97        5.99      3.38 o 
   4  -2   7       13.00        8.61      1.94 o 
   5  -2   7        2.31        4.39      3.02 o 
   6  -2   7        0.79        2.77      3.09 o 
  -8  -1   7        5.11       -1.67      5.65 o 
  -7  -1   7       93.46       67.49     48.95 o 
  -6  -1   7      564.06      542.91     12.37 o 
  -5  -1   7      360.61      363.09      9.06 o 
  -4  -1   7        5.32        8.43      3.45 o 
  -3  -1   7       84.15       65.19      3.68 o 
  -2  -1   7       55.18       57.27      3.52 o 
  -1  -1   7        5.86        7.37      2.40 o 
   0  -1   7      392.14      339.76      7.69 o 
   1  -1   7       65.16       57.39      2.89 o 
   2  -1   7       26.05       27.47      2.01 o 
   3  -1   7       10.38       12.21      3.63 o 
   4  -1   7       35.82       31.06      3.53 o 
   5  -1   7        4.38        5.47      2.62 o 
   6  -1   7       11.76        8.36      4.15 o 
  -8   0   7       30.68       23.36     18.40 o 
  -7   0   7        1.51        0.08      2.76 o 
  -6   0   7      151.44      147.50     12.39 o 
  -5   0   7       34.36       27.70      3.84 o 
  -4   0   7      418.78      406.53      7.60 o 
  -3   0   7       61.52       61.32      3.65 o 
  -2   0   7      847.02      877.95      9.30 o 
  -1   0   7      231.70      232.34     10.41 o 
   0   0   7      229.04      231.80      3.65 o 
   1   0   7        0.39        1.16      1.93 o 
   2   0   7        1.45        1.38      1.54 o 
   3   0   7      138.95      131.81      4.37 o 
   4   0   7      233.73      222.17     11.51 o 
   5   0   7        4.92        5.84      2.70 o 
   6   0   7        1.22        6.49      7.24 o 
  -8   1   7        3.60       10.03      9.92 o 
  -7   1   7        0.01        1.51      3.06 o 
  -6   1   7       11.11        7.06      4.14 o 
  -5   1   7        1.64       -0.25      2.52 o 
  -4   1   7      140.90      147.23      4.87 o 
  -3   1   7        0.69        0.86      3.55 o 
  -2   1   7       25.60       33.48      4.27 o 
  -1   1   7       29.88       31.59      2.28 o 
   0   1   7      275.82      259.43      4.58 o 
   1   1   7       57.47       54.64      4.08 o 
   2   1   7       74.22       67.56      2.95 o 
   3   1   7        3.41        3.81      1.84 o 
   4   1   7       12.55       13.34      3.52 o 
   5   1   7        1.68        1.24      2.86 o 
  -8   2   7       20.93        4.55      5.43 o 
  -7   2   7       16.80       15.25      3.68 o 
  -6   2   7       58.62       65.14     10.71 o 
  -5   2   7       75.32       73.56      4.73 o 
  -4   2   7      170.82      168.94      4.65 o 
  -3   2   7      403.39      402.04      5.54 o 
  -2   2   7       26.49       29.85      2.32 o 
  -1   2   7      192.41      203.09      3.32 o 
   0   2   7       19.62       13.80      2.23 o 
   1   2   7        8.83       10.97      2.05 o 
   2   2   7      165.49      170.61      3.46 o 
   3   2   7       41.78       41.66      2.64 o 
   4   2   7       25.74       27.78      4.29 o 
   5   2   7        0.10       -0.07      2.23 o 
  -8   3   7        0.63        7.23      7.00 o 
  -7   3   7       18.13       16.27      3.56 o 
  -6   3   7        0.03        0.43      2.63 o 
  -5   3   7       22.80       26.06      3.40 o 
  -4   3   7      223.45      217.41      4.93 o 
  -3   3   7       72.12       80.87      2.63 o 
  -2   3   7       93.50      105.38      2.66 o 
  -1   3   7      255.63      256.72      3.72 o 
   0   3   7       26.33       30.91      2.17 o 
   1   3   7       14.52       14.44      1.91 o 
   2   3   7       37.90       38.40      2.72 o 
   3   3   7        2.29        1.80      1.40 o 
   4   3   7        0.86        0.12      1.69 o 
   5   3   7        0.36        2.59      4.06 o 
  -8   4   7       50.88       30.05     22.97 o 
  -7   4   7        3.73        2.84      2.74 o 
  -6   4   7      154.64      128.74      6.29 o 
  -5   4   7      175.86      175.65      4.67 o 
  -4   4   7       15.25       15.53      2.42 o 
  -3   4   7      418.94      407.50      5.82 o 
  -2   4   7       94.92       94.16      3.05 o 
  -1   4   7        0.47        0.62      0.97 o 
   0   4   7        6.80        5.91      1.36 o 
   1   4   7       27.34       23.81      2.23 o 
   2   4   7        0.00       -0.11      1.43 o 
   3   4   7        0.02        1.96      2.32 o 
   4   4   7        0.01       -0.15      1.89 o 
  -8   5   7        1.23       -0.63      3.72 o 
  -7   5   7       86.61       88.73      7.66 o 
  -6   5   7       48.44       46.92      8.59 o 
  -5   5   7      451.15      396.99     14.80 o 
  -4   5   7      198.65      204.78      4.20 o 
  -3   5   7       26.25       29.50      1.57 o 
  -2   5   7       76.98       87.15      8.51 o 
  -1   5   7       25.07       30.61      6.96 o 
   0   5   7       38.65       39.30      1.69 o 
   1   5   7       14.11       13.48      2.20 o 
   2   5   7        1.93        5.76      1.96 o 
   3   5   7        0.00        1.65      2.42 o 
  -7   6   7        2.72        2.22      3.39 o 
  -6   6   7        0.09        1.77      2.52 o 
  -5   6   7       60.32       53.24      2.95 o 
  -4   6   7       43.49       46.98      1.73 o 
  -3   6   7        6.03        3.38      3.75 o 
  -2   6   7      161.17      186.28     11.26 o 
  -1   6   7       32.55       36.68      7.93 o 
   0   6   7       13.92       12.80      4.24 o 
   1   6   7        0.27        1.74      1.25 o 
   2   6   7        0.78        7.61      2.00 o 
  -7   7   7        4.10        2.94      2.81 o 
  -6   7   7       75.14       87.23      3.95 o 
  -5   7   7       43.02       42.85      3.30 o 
  -4   7   7       11.65       14.40      8.19 o 
  -3   7   7       84.71       82.91      6.76 o 
  -2   7   7       88.31      111.15     10.91 o 
  -1   7   7        3.22        4.72      4.21 o 
   0   7   7        3.87        4.15      7.04 o 
   1   7   7        2.59        3.44      6.64 o 
  -6   8   7        4.41        7.73      8.96 o 
  -5   8   7       22.47       25.11      9.94 o 
  -4   8   7       39.96       42.44     10.48 o 
  -3   8   7       16.06       20.76      5.55 o 
  -2   8   7        0.46        1.49      6.81 o 
  -1   8   7       52.65       45.39     10.77 o 
   0   8   7        5.94        2.35      7.36 o 
  -5   9   7        1.79        1.92      7.90 o 
  -4   9   7        0.72        0.49      6.67 o 
  -3   9   7        4.35        5.50      5.33 o 
  -2   9   7        1.01        3.61      8.25 o 
   2 -13   8        0.19        1.17      3.42 o 
  -1 -12   8        7.46       11.92      4.19 o 
   0 -12   8        1.37        4.93      3.43 o 
   1 -12   8        2.56        5.08      3.24 o 
   2 -12   8        0.09       -0.33      2.72 o 
   3 -12   8        0.53        0.63      5.07 o 
   4 -12   8        1.64        0.86      5.58 o 
  -2 -11   8        5.34        4.95      3.93 o 
  -1 -11   8        2.75        2.15      2.61 o 
   0 -11   8        8.19        7.98      3.41 o 
   1 -11   8       97.23      105.17      8.77 o 
   2 -11   8        0.01       -0.87      2.22 o 
   3 -11   8       14.70       16.55      6.99 o 
   4 -11   8        2.37        2.75      6.01 o 
   5 -11   8        7.34       16.13     12.40 o 
  -3 -10   8        0.14        3.59      4.00 o 
  -2 -10   8        7.44        9.89      4.02 o 
  -1 -10   8       58.65       69.98      6.01 o 
   0 -10   8       55.90       39.59      4.03 o 
   1 -10   8       93.87       86.45      4.38 o 
   2 -10   8       89.94       86.39      7.76 o 
   3 -10   8        1.19        0.26      4.58 o 
   4 -10   8        1.16       -0.17      4.75 o 
   5 -10   8        0.02        9.39      6.30 o 
   6 -10   8       17.73       21.21      8.73 o 
  -4  -9   8        5.48        6.16      4.71 o 
  -3  -9   8        1.58       -0.80      3.24 o 
  -2  -9   8       29.00       19.00      4.13 o 
  -1  -9   8       39.39       31.93      3.20 o 
   0  -9   8       89.68       81.89      3.63 o 
   1  -9   8       95.43      118.66      5.62 o 
   2  -9   8      675.82      690.86     27.72 o 
   3  -9   8      171.62      161.87      7.16 o 
   5  -9   8       12.25       13.12      4.07 o 
   6  -9   8       25.59       22.03     10.26 o 
  -5  -8   8        3.47        1.86      4.50 o 
  -4  -8   8        0.93        1.03      3.61 o 
  -3  -8   8       44.24       48.04      4.96 o 
  -2  -8   8        1.67       -0.54      2.12 o 
  -1  -8   8        5.20        1.91      2.63 o 
   0  -8   8      151.59      168.51      4.80 o 
   1  -8   8      514.80      494.75     12.62 o 
   2  -8   8        9.48        7.42      3.20 o 
   3  -8   8        1.79        5.27      3.61 o 
   4  -8   8        4.37        3.92      6.10 o 
   5  -8   8        0.77        3.33      4.71 o 
   6  -8   8       12.74        5.07      5.60 o 
  -6  -7   8        0.17        0.63      3.08 o 
  -5  -7   8        0.24        2.34      2.96 o 
  -4  -7   8        2.08        3.16      2.59 o 
  -3  -7   8       76.58       83.83      4.94 o 
  -2  -7   8       29.39       21.51      2.51 o 
  -1  -7   8       17.35       13.75      3.03 o 
   0  -7   8       19.16       21.01      2.78 o 
   1  -7   8        1.60        1.04      1.44 o 
   2  -7   8       14.83       14.17      4.36 o 
   3  -7   8        1.99        1.40      5.04 o 
   4  -7   8       35.51       36.28      5.18 o 
   5  -7   8        0.13       -0.13      2.79 o 
   6  -7   8        0.14        3.47      4.94 o 
  -6  -6   8        2.26        2.65      4.19 o 
  -5  -6   8        1.78       -0.44      4.20 o 
  -4  -6   8       30.36       39.05      6.10 o 
  -3  -6   8       20.91       17.36      5.08 o 
  -2  -6   8       14.08       15.42      3.10 o 
  -1  -6   8       16.70       13.75      2.91 o 
   0  -6   8        2.17        1.85      1.82 o 
   1  -6   8       53.76       54.25      2.69 o 
   2  -6   8      485.58      489.10     13.75 o 
   3  -6   8      255.40      245.56     11.47 o 
   4  -6   8       10.43       11.12      4.84 o 
   5  -6   8        0.63        2.75      4.57 o 
   6  -6   8       16.53       18.78      6.70 o 
  -6  -5   8       12.19       16.40      6.73 o 
  -5  -5   8        6.39       12.60      4.25 o 
  -4  -5   8      344.71      322.68      7.74 o 
  -3  -5   8       39.62       37.45      5.19 o 
  -2  -5   8        0.13        0.57      1.73 o 
  -1  -5   8      375.95      431.58      9.35 o 
   0  -5   8       46.87       43.52      3.47 o 
   1  -5   8       76.09       74.69      2.62 o 
   2  -5   8      125.87      115.45      8.65 o 
   3  -5   8       30.02       25.63      6.96 o 
   4  -5   8       87.45       95.58      6.67 o 
   5  -5   8        7.43        5.57      5.01 o 
   6  -5   8       27.90       33.67      7.37 o 
  -7  -4   8        2.99        6.58      4.84 o 
  -6  -4   8        1.17        1.44      4.81 o 
  -5  -4   8        6.75        4.60      4.78 o 
  -4  -4   8        4.46        8.36      3.34 o 
  -3  -4   8       21.99       21.87      2.82 o 
  -2  -4   8        8.94       11.73      3.62 o 
  -1  -4   8      461.01      459.77      6.89 o 
   0  -4   8      100.32      112.97      5.13 o 
   1  -4   8      221.75      250.16      6.68 o 
   2  -4   8       62.53       67.42      7.13 o 
   3  -4   8       36.59       36.51      7.04 o 
   4  -4   8      100.60       88.07      6.59 o 
   5  -4   8       22.25       22.50      5.89 o 
   6  -4   8       37.32       49.10     10.41 o 
  -7  -3   8        9.25       17.32      7.12 o 
  -6  -3   8        2.51        5.80      3.95 o 
  -5  -3   8        4.90       10.01      5.00 o 
  -4  -3   8      186.82      183.15      5.76 o 
  -3  -3   8       35.26       42.12      2.96 o 
  -2  -3   8      309.94      320.96      9.94 o 
  -1  -3   8      228.63      252.02      6.16 o 
   0  -3   8      239.59      275.90      6.31 o 
   1  -3   8      239.58      253.56      5.11 o 
   2  -3   8       82.32       92.97      7.45 o 
   3  -3   8      110.19      107.07      6.79 o 
   4  -3   8       68.29       81.66      6.38 o 
   5  -3   8       10.92       13.82      3.99 o 
   6  -3   8        2.50       13.56      4.64 o 
  -7  -2   8        6.44        6.95      6.26 o 
  -6  -2   8       24.90       17.11      5.85 o 
  -5  -2   8       43.24       46.67      5.77 o 
  -4  -2   8       13.86       15.72      3.16 o 
  -3  -2   8        1.40        0.65      2.05 o 
  -2  -2   8       24.11       28.50      3.57 o 
  -1  -2   8      112.78      117.64      3.50 o 
   0  -2   8      124.61      113.97      3.51 o 
   1  -2   8       49.89       59.42      2.13 o 
   2  -2   8        0.47       -0.62      1.24 o 
   3  -2   8       19.89       21.56      4.33 o 
   4  -2   8        2.15        6.48      4.21 o 
   5  -2   8        3.84        5.13      2.16 o 
   6  -2   8        0.59        1.58      4.18 o 
  -8  -1   8        0.77        5.39     11.32 o 
  -7  -1   8        2.53        9.97      3.61 o 
  -6  -1   8      107.29      105.58      7.62 o 
  -5  -1   8        0.53       -1.12      3.58 o 
  -4  -1   8       51.24       57.82      4.89 o 
  -3  -1   8      318.13      320.54      5.58 o 
  -2  -1   8       29.75       22.90      3.14 o 
  -1  -1   8       11.42       10.03      2.72 o 
   0  -1   8        4.22        2.47      2.32 o 
   1  -1   8      101.12       97.36      3.63 o 
   2  -1   8        9.36       10.27      2.39 o 
   3  -1   8      205.72      199.84      8.98 o 
   4  -1   8      152.28      166.70      7.42 o 
   5  -1   8       12.50       13.96      2.33 o 
   6  -1   8        0.48        4.31      4.46 o 
  -8   0   8       29.01       42.95     12.33 o 
  -7   0   8        5.85       -0.79      3.27 o 
  -6   0   8      135.63      139.36      5.75 o 
  -5   0   8        1.09        1.23      3.13 o 
  -4   0   8        8.94        5.49      3.17 o 
  -3   0   8        7.77       21.55      3.22 o 
  -2   0   8       15.05       16.45      2.69 o 
  -1   0   8      228.72      237.33      4.86 o 
   0   0   8      992.05     1041.31      9.00 o 
   1   0   8      196.85      190.60      4.84 o 
   2   0   8        0.40        0.16      1.64 o 
   3   0   8        2.57        3.13      3.23 o 
   4   0   8      222.03      217.10      9.16 o 
   5   0   8       26.97       16.36      7.70 o 
  -8   1   8        0.01        4.64      5.70 o 
  -7   1   8       13.60        7.37      4.87 o 
  -6   1   8       67.85       75.07      5.81 o 
  -5   1   8       72.34       69.18      4.99 o 
  -4   1   8      222.77      224.93      6.21 o 
  -3   1   8      405.48      386.10      9.04 o 
  -2   1   8      250.45      269.91      4.78 o 
  -1   1   8        5.23        6.18      2.35 o 
   0   1   8       12.08       12.12      2.42 o 
   1   1   8        6.50        7.30      2.38 o 
   2   1   8       86.98       80.81      3.31 o 
   3   1   8       13.41       11.95      3.62 o 
   4   1   8       29.59       18.51      3.05 o 
   5   1   8      150.48      132.33      8.79 o 
  -8   2   8        5.18        4.85      5.39 o 
  -7   2   8       59.90       59.52      6.10 o 
  -6   2   8       25.61       28.26      4.55 o 
  -5   2   8      234.35      235.01      6.22 o 
  -4   2   8        3.04        3.48      2.39 o 
  -3   2   8        0.97        2.67      1.91 o 
  -2   2   8      194.13      194.68      3.77 o 
  -1   2   8       12.97       14.09      1.82 o 
   0   2   8        9.94       16.08      2.99 o 
   1   2   8        2.73        1.13      1.58 o 
   2   2   8       33.48       34.60      2.91 o 
   3   2   8        4.60        1.97      1.71 o 
   4   2   8        5.44        5.74      2.46 o 
   5   2   8      133.18      124.70     10.66 o 
  -8   3   8        0.00        2.36      9.15 o 
  -7   3   8       19.71       24.93      5.15 o 
  -6   3   8        6.25        7.98      3.43 o 
  -5   3   8       42.37       41.92      3.65 o 
  -4   3   8       19.24       18.27      2.63 o 
  -3   3   8       56.20       62.04      2.95 o 
  -2   3   8      245.32      259.88      3.58 o 
  -1   3   8       11.94       15.98      2.29 o 
   0   3   8       93.88      104.22      2.96 o 
   1   3   8       11.55       12.18      2.05 o 
   2   3   8        2.45        2.89      2.06 o 
   3   3   8       11.82        5.92      2.30 o 
   4   3   8        8.06        6.67      3.30 o 
  -8   4   8       39.08       59.63      6.93 o 
  -7   4   8       36.27       29.18      5.00 o 
  -6   4   8       78.10       91.34      4.85 o 
  -5   4   8       60.40       65.69      3.60 o 
  -4   4   8       91.17       99.06      3.50 o 
  -3   4   8        7.51        4.76      1.64 o 
  -2   4   8        7.18        5.63      2.58 o 
  -1   4   8      117.59      125.50      4.42 o 
   0   4   8        5.52        3.48      1.72 o 
   1   4   8        2.61        1.80      1.77 o 
   2   4   8        8.44        9.78      2.37 o 
   3   4   8        1.33        4.91      3.96 o 
  -7   5   8       11.15       12.71      4.03 o 
  -6   5   8        8.49        8.39      3.49 o 
  -5   5   8       50.16       64.49      4.33 o 
  -4   5   8        0.28       -0.39      1.37 o 
  -3   5   8       97.09      104.39      2.31 o 
  -2   5   8       18.78       21.59      7.33 o 
  -1   5   8       55.68       47.36      7.96 o 
   0   5   8        3.00        2.17      1.16 o 
   1   5   8       16.99        9.77      1.80 o 
   2   5   8        4.61        7.21      2.28 o 
   3   5   8        0.27        7.73      3.58 o 
  -7   6   8       26.79       22.64      4.08 o 
  -6   6   8       65.04       65.53      4.28 o 
  -5   6   8        3.83        4.36      1.74 o 
  -4   6   8       53.27       57.08      1.95 o 
  -3   6   8       13.05       13.14      7.53 o 
  -2   6   8        3.74        4.01      6.38 o 
  -1   6   8       83.30       87.72     10.22 o 
   0   6   8        7.90        6.73      4.18 o 
   1   6   8        5.06        4.11      2.51 o 
   2   6   8        0.16       19.50      7.76 o 
  -6   7   8       40.84       43.59      2.72 o 
  -5   7   8       24.83       19.90      6.01 o 
  -4   7   8       83.33       84.40      7.25 o 
  -3   7   8        6.90        6.47      7.62 o 
  -2   7   8        0.45        2.40      6.76 o 
  -1   7   8        0.31        2.32      6.79 o 
   0   7   8        3.54        6.96      7.79 o 
   1   7   8       13.25        9.19      7.73 o 
  -5   8   8        1.56        0.54      4.18 o 
  -4   8   8        1.52        0.49      4.07 o 
  -3   8   8       18.61       22.36      9.91 o 
  -2   8   8       19.96       22.91      9.96 o 
  -1   8   8        1.66       -0.31      3.92 o 
  -1 -12   9        0.76        4.35      3.30 o 
   0 -12   9       10.08       12.88      4.06 o 
   1 -12   9        9.29       10.33      3.69 o 
   2 -12   9        0.20       -0.90      2.84 o 
   3 -12   9       13.17       13.57      7.73 o 
   4 -12   9       11.59       22.07      8.82 o 
  -2 -11   9        4.57       16.23      9.76 o 
  -1 -11   9        0.57        3.18      3.48 o 
   0 -11   9        0.04        0.91      2.82 o 
   1 -11   9       53.28       59.90      3.83 o 
   2 -11   9        0.21        0.12      1.86 o 
   3 -11   9        0.04        1.20      5.84 o 
   4 -11   9        1.93        0.46      5.75 o 
   5 -11   9        0.00        3.84      5.16 o 
  -3 -10   9        0.20        1.33      3.53 o 
  -2 -10   9        0.03       -0.01      2.25 o 
  -1 -10   9        8.40        8.64      3.64 o 
   0 -10   9        4.18        1.38      2.30 o 
   1 -10   9       27.06       29.28      3.60 o 
   2 -10   9       16.60        8.50      3.95 o 
   3 -10   9        3.65        5.04      4.07 o 
   4 -10   9       17.38       12.20      7.96 o 
   5 -10   9        0.03       11.34      6.20 o 
  -4  -9   9        0.06        4.36      3.55 o 
  -3  -9   9        8.96        6.67      4.13 o 
  -2  -9   9       39.74       44.56      4.87 o 
  -1  -9   9       11.41        7.08      2.73 o 
   0  -9   9        7.38        3.36      2.69 o 
   1  -9   9        0.74        0.54      2.47 o 
   2  -9   9       17.18       12.00      3.85 o 
   3  -9   9       26.27       34.85      8.90 o 
   4  -9   9        0.54        2.40      6.41 o 
   5  -9   9        8.33       17.02      6.21 o 
   6  -9   9        1.97       11.05      8.10 o 
  -5  -8   9        0.35        0.67      2.94 o 
  -4  -8   9        1.39        6.99      6.28 o 
  -3  -8   9        2.24        1.69      2.72 o 
  -2  -8   9       29.30       21.33      3.36 o 
  -1  -8   9      118.52      105.79      4.18 o 
   0  -8   9      296.45      323.23      7.97 o 
   1  -8   9      169.27      153.15      7.81 o 
   2  -8   9       33.18       32.89      9.09 o 
   3  -8   9        1.45       -1.89      5.75 o 
   4  -8   9        1.00        2.46      3.87 o 
   5  -8   9        3.29        0.58      8.22 o 
   6  -8   9       13.16       33.35      7.55 o 
  -5  -7   9       15.31       14.42      4.85 o 
  -4  -7   9        1.95        4.99      5.07 o 
  -3  -7   9        2.48        0.92      3.75 o 
  -2  -7   9        0.44       -0.31      1.63 o 
  -1  -7   9       50.96       64.38      9.43 o 
   0  -7   9      136.03      117.90      3.98 o 
   1  -7   9      280.85      266.19      4.79 o 
   2  -7   9      145.78      111.36     72.88 o 
   3  -7   9        8.70       10.94      7.04 o 
   4  -7   9        2.22       -0.23      5.18 o 
   5  -7   9        0.22        6.90      5.38 o 
   6  -7   9        3.66       14.83      6.87 o 
  -6  -6   9        0.16       -0.53      4.94 o 
  -5  -6   9      141.73      130.38     10.25 o 
  -4  -6   9       29.61       20.12      3.65 o 
  -3  -6   9       98.29      115.59     10.47 o 
  -2  -6   9       16.69       21.04      3.59 o 
  -1  -6   9        6.58        6.73      3.86 o 
   0  -6   9        0.68        1.39      1.24 o 
   1  -6   9       22.51       25.34      1.68 o 
   2  -6   9      106.25      103.15      9.08 o 
   3  -6   9        0.69        0.23      2.92 o 
   4  -6   9       58.73       54.39      5.00 o 
   5  -6   9        9.79        0.06      8.30 o 
   6  -6   9       22.37       17.76      7.14 o 
  -6  -5   9       10.36       13.50      5.02 o 
  -5  -5   9       43.83       32.30      6.69 o 
  -4  -5   9      245.14      271.81      9.72 o 
  -3  -5   9       12.31        9.79      3.31 o 
  -2  -5   9      109.97      117.16      6.32 o 
  -1  -5   9        8.35        6.12      3.66 o 
   0  -5   9      330.17      360.46      5.79 o 
   1  -5   9        2.78        1.94      1.06 o 
   2  -5   9       45.59       54.78      7.65 o 
   3  -5   9       22.13       23.36      7.39 o 
   4  -5   9       26.81       28.26      5.80 o 
   5  -5   9       19.22       12.54      5.86 o 
   6  -5   9       10.02        8.07      4.74 o 
  -7  -4   9        1.44        3.74      6.31 o 
  -6  -4   9       10.51       17.98      4.04 o 
  -5  -4   9       40.30       28.40      6.29 o 
  -4  -4   9      630.60      660.66     13.02 o 
  -3  -4   9        3.72        6.68      2.96 o 
  -2  -4   9       34.46       31.30      4.56 o 
  -1  -4   9       27.14       34.58      3.30 o 
   0  -4   9       47.73       56.66      4.74 o 
   1  -4   9       49.97       49.06      4.82 o 
   2  -4   9        9.93       10.22      5.64 o 
   3  -4   9       33.52       32.39      4.78 o 
   4  -4   9      105.76       90.14      5.43 o 
   5  -4   9        2.27        4.70      4.32 o 
   6  -4   9        8.97       17.77      6.90 o 
  -7  -3   9        7.62       -2.09      6.83 o 
  -6  -3   9       17.60       24.09      6.53 o 
  -5  -3   9       39.90       35.90      6.03 o 
  -4  -3   9        1.12        2.82      3.91 o 
  -3  -3   9       31.65       31.30      3.48 o 
  -2  -3   9      247.19      244.86      5.50 o 
  -1  -3   9       34.57       44.31      4.65 o 
   0  -3   9       35.81       40.95      3.16 o 
   1  -3   9       69.62       74.04      2.26 o 
   2  -3   9        0.04       -0.77      4.09 o 
   3  -3   9      219.13      244.05     11.29 o 
   4  -3   9      128.98      134.39      9.91 o 
   5  -3   9        0.04       14.53      5.74 o 
   6  -3   9        0.01       12.34      9.26 o 
  -7  -2   9        3.09       11.48      7.87 o 
  -6  -2   9       24.45       18.24      4.46 o 
  -5  -2   9       40.69       35.69      5.69 o 
  -4  -2   9      347.73      336.39      8.71 o 
  -3  -2   9      140.13      124.53      4.87 o 
  -2  -2   9       42.05       40.16      3.11 o 
  -1  -2   9       65.97       60.45      4.32 o 
   0  -2   9       42.87       47.64      4.04 o 
   1  -2   9      143.26      167.66      4.08 o 
   2  -2   9       37.73       33.35      6.84 o 
   3  -2   9       24.65       24.86      4.75 o 
   4  -2   9       14.45       16.20      5.05 o 
   5  -2   9       15.92       12.50      4.16 o 
   6  -2   9        0.02       -3.41      5.65 o 
  -7  -1   9       20.52       17.43      4.56 o 
  -6  -1   9       87.37       90.61      7.13 o 
  -5  -1   9      440.22      403.84     10.38 o 
  -4  -1   9      506.83      502.27      9.62 o 
  -3  -1   9      194.99      197.85      5.98 o 
  -2  -1   9      198.60      196.32      5.46 o 
  -1  -1   9       31.90       38.12      3.63 o 
   0  -1   9        0.01       -0.78      2.29 o 
   1  -1   9        7.48        7.00      2.06 o 
   2  -1   9       58.46       62.38      3.63 o 
   3  -1   9       43.04       43.32      5.02 o 
   4  -1   9       46.78       53.52      6.51 o 
   5  -1   9       45.14       52.07      6.94 o 
  -8   0   9        0.81        4.63      4.53 o 
  -7   0   9       89.97       79.04     11.31 o 
  -6   0   9       26.79       24.58      5.27 o 
  -5   0   9      169.27      164.56      6.75 o 
  -4   0   9       18.37       19.22      2.88 o 
  -3   0   9      389.53      390.96      7.25 o 
  -2   0   9        2.10       -0.69      2.08 o 
  -1   0   9       22.89       27.17      3.08 o 
   0   0   9       11.46        6.28      3.88 o 
   1   0   9      134.54      123.77      4.08 o 
   2   0   9       13.22       14.07      2.75 o 
   3   0   9       26.51       21.70      4.31 o 
   4   0   9        9.24        5.97      4.39 o 
   5   0   9       14.60        3.94      4.90 o 
  -8   1   9        3.53       18.84      6.79 o 
  -7   1   9        6.66       11.54      5.27 o 
  -6   1   9        1.56        3.00      3.72 o 
  -5   1   9        1.04        0.66      2.77 o 
  -4   1   9       38.07       37.15      3.87 o 
  -3   1   9      831.94      840.41     10.22 o 
  -2   1   9      169.92      170.02      8.51 o 
  -1   1   9        0.74       -0.07      1.32 o 
   0   1   9        5.65        7.61      2.56 o 
   1   1   9        0.02        0.17      1.84 o 
   2   1   9       83.53       86.85      3.58 o 
   3   1   9        1.01        0.41      2.73 o 
   4   1   9       33.81       26.49      5.24 o 
  -8   2   9       29.24       38.76     10.34 o 
  -7   2   9       28.21       28.09      4.15 o 
  -6   2   9       57.38       52.41      5.14 o 
  -5   2   9       81.48       76.29      4.71 o 
  -4   2   9        0.49        0.57      2.09 o 
  -3   2   9        7.75        8.74      2.41 o 
  -2   2   9       76.95       74.67      3.45 o 
  -1   2   9        1.07        0.63      1.13 o 
   0   2   9      129.48      138.19      4.36 o 
   1   2   9       31.64       27.02      2.83 o 
   2   2   9        1.27        2.89      2.20 o 
   3   2   9       12.10        3.81      3.69 o 
   4   2   9       25.80       19.25      4.90 o 
  -7   3   9        0.00        1.71      3.71 o 
  -6   3   9       46.45       51.33      4.77 o 
  -5   3   9       64.70       69.86      4.20 o 
  -4   3   9        9.81        9.45      2.42 o 
  -3   3   9       64.88       59.78      3.70 o 
  -2   3   9       83.93       91.10      3.45 o 
  -1   3   9       51.39       62.30      3.30 o 
   0   3   9       23.19       16.93      2.62 o 
   1   3   9       14.22       12.14      2.25 o 
   2   3   9        2.81        3.71      2.34 o 
   3   3   9        2.62        1.52      1.81 o 
  -7   4   9       29.71       25.72      4.91 o 
  -6   4   9       24.49       23.95      3.89 o 
  -5   4   9       71.83       71.33      6.54 o 
  -4   4   9      153.35      157.01      5.82 o 
  -3   4   9       13.99       11.49      1.94 o 
  -2   4   9      394.21      391.03      6.63 o 
  -1   4   9       46.03       44.99      2.17 o 
   0   4   9        5.08        5.36      1.76 o 
   1   4   9       10.87        9.21      2.37 o 
   2   4   9       15.51       14.58      2.95 o 
   3   4   9        0.47        7.19      3.75 o 
  -7   5   9        8.12        5.76      3.71 o 
  -6   5   9      154.79      170.09     10.67 o 
  -5   5   9       87.56       89.40      3.56 o 
  -4   5   9      106.79       99.68      5.21 o 
  -3   5   9       28.30       30.98      2.75 o 
  -2   5   9        8.29        6.56      1.09 o 
  -1   5   9       21.52       25.49      1.82 o 
   0   5   9       15.46        8.65      1.78 o 
   1   5   9        6.52        5.99      2.36 o 
   2   5   9        0.36        0.66      2.13 o 
  -6   6   9       22.97       20.26      4.84 o 
  -5   6   9        0.20       -0.17      1.83 o 
  -4   6   9        9.07        4.66      1.30 o 
  -3   6   9        4.15        5.27      7.01 o 
  -2   6   9        2.00        4.78      4.24 o 
  -1   6   9      124.73      155.39     12.17 o 
   0   6   9       28.06       16.98      8.07 o 
   1   6   9        4.07        5.04      4.27 o 
  -5   7   9       57.40       72.93     12.60 o 
  -4   7   9        3.61        4.47      7.84 o 
  -3   7   9        6.37        1.78      7.01 o 
  -2   7   9        0.01        5.41      7.76 o 
  -1   7   9       91.18       88.69     12.11 o 
   0 -12  10       23.39       20.26      4.50 o 
   1 -12  10        2.59        6.37      3.33 o 
   2 -12  10        4.87        5.58      3.43 o 
   3 -12  10        2.18        6.44      7.42 o 
  -2 -11  10        0.72        6.50      4.36 o 
  -1 -11  10        0.11        2.49      2.90 o 
   0 -11  10        1.71        0.52      2.58 o 
   1 -11  10        1.97        8.34      5.66 o 
   2 -11  10       40.55       39.03      4.89 o 
   3 -11  10        8.97       10.94      8.02 o 
   4 -11  10        2.67       -8.45      8.45 o 
  -3 -10  10        2.63        8.70      4.74 o 
  -2 -10  10        0.68        5.22      3.96 o 
  -1 -10  10        0.01       -0.02      2.25 o 
   0 -10  10        0.04        1.27      2.83 o 
   1 -10  10       90.36       71.13      3.77 o 
   2 -10  10       34.52       19.78      8.30 o 
   3 -10  10       26.71       27.83      5.64 o 
   4 -10  10       58.02       84.76     11.77 o 
   5 -10  10        0.60        7.68      6.07 o 
  -4  -9  10        1.39        2.39      4.22 o 
  -3  -9  10        9.70       10.12      4.34 o 
  -2  -9  10        8.73        7.98      3.23 o 
  -1  -9  10        1.34        3.67      3.10 o 
   0  -9  10        0.49        2.45      2.30 o 
   1  -9  10       41.23       33.09      3.88 o 
   2  -9  10       50.10       58.72      3.46 o 
   3  -9  10      174.19      210.88     13.72 o 
   4  -9  10       45.30       44.21      6.41 o 
   5  -9  10        0.14        6.38      5.95 o 
  -5  -8  10        2.89        2.16      3.65 o 
  -4  -8  10        2.37        1.05      2.93 o 
  -3  -8  10        1.05        0.10      2.34 o 
  -2  -8  10       30.57       43.91      3.68 o 
  -1  -8  10       11.02        8.79      3.24 o 
   0  -8  10       72.27       77.84      3.55 o 
   1  -8  10      104.65      105.83      6.82 o 
   2  -8  10      460.34      452.89     11.30 o 
   3  -8  10       23.43       20.82      8.65 o 
   4  -8  10        7.92       14.49      8.50 o 
   5  -8  10        0.14       -4.37      4.37 o 
  -5  -7  10        7.97       13.06      6.67 o 
  -4  -7  10       24.29       30.06      4.97 o 
  -3  -7  10        5.65        6.28      3.68 o 
  -2  -7  10       50.74       41.15      5.93 o 
  -1  -7  10        1.08       -1.55      1.92 o 
   0  -7  10       27.64       23.30      2.58 o 
   1  -7  10        2.23        1.28      1.38 o 
   2  -7  10       80.60       88.47      9.91 o 
   3  -7  10       51.12       60.54      6.21 o 
   4  -7  10        1.96       -0.72      6.07 o 
   5  -7  10       18.82       18.88     12.15 o 
   6  -7  10        4.13       14.22     10.95 o 
  -6  -6  10       12.08       17.52      7.39 o 
  -5  -6  10       48.38       30.36      7.32 o 
  -4  -6  10        2.87        4.16      4.98 o 
  -3  -6  10       22.06       31.50      4.32 o 
  -2  -6  10       72.15       69.38      8.45 o 
  -1  -6  10       23.23       25.65      5.01 o 
   0  -6  10       10.93       18.40      4.72 o 
   1  -6  10       26.60       30.54      2.27 o 
   2  -6  10        0.62        1.37      5.47 o 
   3  -6  10      415.55      427.46     16.23 o 
   4  -6  10        1.19        2.30      3.58 o 
   5  -6  10        0.00       -5.73      5.73 o 
   6  -6  10       12.21       14.83      9.98 o 
  -6  -5  10        0.23       -1.67      4.02 o 
  -5  -5  10       17.93       22.19      4.99 o 
  -4  -5  10       54.48       53.78      6.96 o 
  -3  -5  10       97.02       87.92      6.86 o 
  -2  -5  10       99.94       95.41      9.80 o 
  -1  -5  10        1.36        3.15      3.63 o 
   0  -5  10      100.95      110.61      4.76 o 
   1  -5  10       17.63       16.84      3.38 o 
   2  -5  10       24.63       27.63      7.36 o 
   3  -5  10       63.85       61.03      5.99 o 
   4  -5  10        9.79        6.49      5.17 o 
   5  -5  10        0.42       10.08      4.27 o 
   6  -5  10       29.58       39.01      8.26 o 
  -7  -4  10        0.45       10.17     11.49 o 
  -6  -4  10        8.96       17.13      6.70 o 
  -5  -4  10       14.13       14.84      4.37 o 
  -4  -4  10        1.94        0.48      3.71 o 
  -3  -4  10       50.31       57.48      5.93 o 
  -2  -4  10       16.80       12.88      3.21 o 
  -1  -4  10        7.84        7.04      3.81 o 
   0  -4  10      241.12      243.79      9.52 o 
   1  -4  10        0.01       -0.62      2.21 o 
   2  -4  10        7.42        8.70      6.01 o 
   3  -4  10       40.01       36.57      8.28 o 
   4  -4  10       17.97       21.59      4.37 o 
   5  -4  10       17.42       20.36      6.54 o 
  -7  -3  10       13.84       17.75      5.30 o 
  -6  -3  10       28.42       19.69      6.39 o 
  -5  -3  10        0.94        0.38      3.72 o 
  -4  -3  10       29.42       30.52      4.12 o 
  -3  -3  10       10.55       13.01      3.31 o 
  -2  -3  10        0.05        1.61      3.21 o 
  -1  -3  10      249.76      248.50      5.59 o 
   0  -3  10      133.20      144.59      6.65 o 
   1  -3  10        0.25       -0.12      1.28 o 
   2  -3  10        5.32        4.37      1.30 o 
   3  -3  10       34.20       29.96      4.07 o 
   4  -3  10       19.05       19.13      5.68 o 
   5  -3  10        5.50       14.34     15.37 o 
  -7  -2  10        0.00        1.09      5.58 o 
  -6  -2  10       27.00       27.20      6.37 o 
  -5  -2  10       17.73       23.93      4.10 o 
  -4  -2  10      104.50      114.18     11.06 o 
  -3  -2  10      192.12      191.79      7.11 o 
  -2  -2  10        2.14        0.12      2.44 o 
  -1  -2  10       26.59       29.30      4.05 o 
   0  -2  10       13.65        9.52      2.29 o 
   1  -2  10      176.83      181.21      4.00 o 
   2  -2  10        1.66        1.92      1.86 o 
   3  -2  10        5.20        3.56      3.88 o 
   4  -2  10        0.21        1.05      2.99 o 
   5  -2  10        1.48       13.76      7.63 o 
  -7  -1  10        3.57       13.12      8.05 o 
  -6  -1  10        7.07        4.24      4.65 o 
  -5  -1  10       41.76       43.48      6.84 o 
  -4  -1  10      101.85      109.82      9.01 o 
  -3  -1  10       13.32       16.69      3.91 o 
  -2  -1  10      105.36      121.50      5.01 o 
  -1  -1  10       32.10       26.80      3.71 o 
   0  -1  10       67.60       67.62      3.11 o 
   1  -1  10      105.11      108.41     10.20 o 
   2  -1  10        1.31        0.43      1.74 o 
   3  -1  10       25.15       23.61      4.84 o 
   4  -1  10       19.75       18.45      5.37 o 
   5  -1  10       19.05       17.50     15.40 o 
  -7   0  10       27.11       23.17      6.20 o 
  -6   0  10        1.45       -1.43      4.98 o 
  -5   0  10        0.00        0.72      3.10 o 
  -4   0  10        0.28        2.15      2.24 o 
  -3   0  10        9.76        7.06      3.09 o 
  -2   0  10        9.76        4.75      2.03 o 
  -1   0  10        0.64        2.83      2.54 o 
   0   0  10       26.19       29.49      3.25 o 
   1   0  10      434.60      426.39      7.25 o 
   2   0  10       68.19       75.13      5.09 o 
   3   0  10        3.31        0.72      3.16 o 
   4   0  10       19.05       11.23      4.93 o 
  -7   1  10       12.84       18.06     12.61 o 
  -6   1  10        1.24       -0.74      3.34 o 
  -5   1  10       34.44       31.23      4.52 o 
  -4   1  10      157.00      149.98      5.36 o 
  -3   1  10      195.34      191.45      5.32 o 
  -2   1  10      232.61      236.68      5.35 o 
  -1   1  10      187.08      227.89      7.00 o 
   0   1  10      158.73      157.91      4.91 o 
   1   1  10        0.40        1.49      2.41 o 
   2   1  10        1.08        2.32      2.21 o 
   3   1  10        0.29       -1.23      3.23 o 
   4   1  10        1.78        4.28      4.31 o 
  -7   2  10        3.72        1.86      4.15 o 
  -6   2  10      161.61      162.88      4.58 o 
  -5   2  10       19.73       16.65      3.68 o 
  -4   2  10       33.15       37.15      4.57 o 
  -3   2  10      123.09      115.68      4.03 o 
  -2   2  10       18.19       15.86      3.47 o 
  -1   2  10        3.54        4.09      3.08 o 
   0   2  10       32.61       28.66      3.38 o 
   1   2  10       13.26       13.01      2.58 o 
   2   2  10        0.76        2.69      2.35 o 
   3   2  10        0.75       -2.37      2.37 o 
  -7   3  10        5.29        6.39      4.41 o 
  -6   3  10        8.92       12.25      3.90 o 
  -5   3  10        0.04       -1.48      2.54 o 
  -4   3  10        2.90        1.44      2.10 o 
  -3   3  10        2.52        3.45      2.01 o 
  -2   3  10      183.72      193.65      4.14 o 
  -1   3  10      127.25      135.27      4.46 o 
   0   3  10        5.54        6.85      2.26 o 
   1   3  10       39.59       48.08      4.03 o 
   2   3  10        0.03        4.65      3.15 o 
   3   3  10        6.97        5.95      4.77 o 
  -7   4  10       62.11       68.65     14.86 o 
  -6   4  10       81.07       75.05      4.95 o 
  -5   4  10       17.70       17.35      3.48 o 
  -4   4  10        0.55        1.13      2.05 o 
  -3   4  10        9.30       10.95      2.14 o 
  -2   4  10       66.54       54.67      3.18 o 
  -1   4  10       17.52       14.64      2.14 o 
   0   4  10       14.42       12.64      2.26 o 
   1   4  10        0.85        0.71      1.77 o 
   2   4  10        3.18        5.84      3.17 o 
  -6   5  10        0.00        1.10      2.51 o 
  -5   5  10       14.31       13.16      2.60 o 
  -4   5  10       15.96       15.88      2.58 o 
  -3   5  10        9.17        8.79      2.48 o 
  -2   5  10       20.01       14.65      2.01 o 
  -1   5  10       32.79       31.02      1.71 o 
   0   5  10        5.94        5.30      4.47 o 
   1   5  10        0.35        4.67      6.50 o 
  -5   6  10        0.60       -6.47      8.82 o 
  -4   6  10       10.20       10.85      8.68 o 
  -3   6  10       50.22       55.29     10.77 o 
  -2   6  10       51.64       57.79     10.45 o 
  -1   6  10       11.77       11.42      8.07 o 
   0   6  10       10.90        8.05      7.79 o 
  -4   7  10        0.00        1.86      7.76 o 
  -3   7  10        2.02        1.49      7.42 o 
   1 -12  11       14.79       16.20      4.68 o 
   2 -12  11       25.33       17.14     12.31 o 
  -2 -11  11       26.96       27.65      4.57 o 
  -1 -11  11        7.78       14.54      4.45 o 
   0 -11  11        0.39        0.34      4.59 o 
   1 -11  11        6.60        8.60      3.98 o 
   2 -11  11       56.66       56.98      3.90 o 
   3 -11  11        1.24        3.29      4.70 o 
  -3 -10  11        2.96        2.91      5.65 o 
  -2 -10  11        1.90        9.34      4.38 o 
  -1 -10  11        1.86        6.13      6.05 o 
   0 -10  11        1.66        1.37      2.47 o 
   1 -10  11       35.54       40.80      9.78 o 
   2 -10  11       16.72       17.67     10.44 o 
   3 -10  11        1.68        9.68      8.56 o 
   4 -10  11        3.49        9.73      5.67 o 
  -4  -9  11        3.84        7.00      4.99 o 
  -3  -9  11        0.03       -0.22      3.38 o 
  -2  -9  11        9.20       10.63      4.14 o 
  -1  -9  11        0.87       -0.86      3.51 o 
   0  -9  11       12.12       12.44      3.31 o 
   1  -9  11       37.59       33.37      2.86 o 
   2  -9  11       28.20       19.22     15.52 o 
   3  -9  11       15.17       25.77      9.68 o 
   4  -9  11        0.04       -7.01      8.45 o 
   5  -9  11        8.18       21.10      7.49 o 
  -4  -8  11        0.34       10.06     10.36 o 
  -3  -8  11        1.77        2.13      2.97 o 
  -2  -8  11       59.57       67.91      4.08 o 
  -1  -8  11      153.34      145.97      5.58 o 
   0  -8  11      109.46      118.53     10.31 o 
   1  -8  11       78.21       93.60      6.32 o 
   2  -8  11       49.95       36.97      9.48 o 
   3  -8  11        9.40        6.24      4.87 o 
   4  -8  11       12.73       38.77     10.68 o 
   5  -8  11        1.65       -3.69      3.69 o 
  -5  -7  11        0.71       -2.98      4.41 o 
  -4  -7  11       28.69       33.75      7.05 o 
  -3  -7  11        7.30        2.48      4.78 o 
  -2  -7  11       13.41       22.15      3.59 o 
  -1  -7  11        6.08       10.67      3.74 o 
   0  -7  11       74.12       87.65      3.53 o 
   1  -7  11       63.21       58.76      3.04 o 
   2  -7  11       74.22       79.27     10.40 o 
   3  -7  11       31.13       37.11      9.71 o 
   4  -7  11        0.06        4.67      7.87 o 
   5  -7  11        1.39       11.74      6.74 o 
  -5  -6  11        1.46       -0.08      4.31 o 
  -4  -6  11      101.16       83.50     14.49 o 
  -3  -6  11       23.93       15.68      5.70 o 
  -2  -6  11       54.10       75.40     14.29 o 
  -1  -6  11        5.55       10.26      4.81 o 
   0  -6  11       29.52       26.31      5.40 o 
   1  -6  11        3.56        4.25      1.70 o 
   2  -6  11        2.62       -4.81      6.56 o 
   3  -6  11       90.36       71.34     10.74 o 
   4  -6  11        7.91       14.82      5.24 o 
   5  -6  11        8.48       13.14      4.97 o 
  -6  -5  11        0.16       -1.27      4.11 o 
  -5  -5  11       81.90       95.02     61.11 o 
  -4  -5  11       31.21       24.65      4.73 o 
  -3  -5  11      282.99      298.93      7.91 o 
  -2  -5  11      149.90      139.60      9.40 o 
  -1  -5  11       93.71      102.94      5.09 o 
   0  -5  11        4.38        6.09      4.21 o 
   1  -5  11       43.70       48.27      4.36 o 
   2  -5  11        6.03        3.49      6.24 o 
   3  -5  11        4.63        8.10      7.42 o 
   4  -5  11       13.16        7.98     12.50 o 
   5  -5  11       10.27        9.09      4.75 o 
  -6  -4  11       14.87       20.94      8.85 o 
  -5  -4  11       11.23       15.59      6.15 o 
  -4  -4  11       75.19       88.76      7.38 o 
  -3  -4  11      450.70      450.56      9.03 o 
  -2  -4  11        1.98        2.51      2.77 o 
  -1  -4  11        4.45        5.55      4.01 o 
   0  -4  11        6.83        3.38      3.73 o 
   1  -4  11       16.80       13.45      2.07 o 
   2  -4  11       56.09       46.22      8.33 o 
   3  -4  11        0.07       -0.23      3.12 o 
   4  -4  11        6.23        9.07      4.08 o 
   5  -4  11        0.15       11.52      6.33 o 
  -7  -3  11        6.20       14.53      7.16 o 
  -6  -3  11        0.07        3.89      5.12 o 
  -5  -3  11        5.80        5.62      5.00 o 
  -4  -3  11       63.35       59.53      6.31 o 
  -3  -3  11       39.57       50.68      5.73 o 
  -2  -3  11       21.85       20.08      4.54 o 
  -1  -3  11      123.27      131.65      6.28 o 
   0  -3  11       18.20        9.86      4.06 o 
   1  -3  11       18.58       14.73      2.60 o 
   2  -3  11       41.91       45.24      1.99 o 
   3  -3  11        0.03        0.58      2.51 o 
   4  -3  11       36.42       35.37      6.66 o 
   5  -3  11        0.69        5.20      9.99 o 
  -7  -2  11        5.06        2.83      5.34 o 
  -6  -2  11       11.58        2.53      5.96 o 
  -5  -2  11        1.72       -0.05      3.27 o 
  -4  -2  11      180.85      178.40      7.59 o 
  -3  -2  11      457.36      466.32      8.12 o 
  -2  -2  11      105.40      102.30     12.45 o 
  -1  -2  11       10.97       11.49      3.85 o 
   0  -2  11       97.40      103.17      6.14 o 
   1  -2  11        2.72        3.76      2.59 o 
   2  -2  11        0.90        0.81      1.94 o 
   3  -2  11        3.90        4.39      4.21 o 
   4  -2  11        0.63        6.64      5.08 o 
  -7  -1  11       21.95       29.42      9.95 o 
  -6  -1  11        1.37        5.58      4.83 o 
  -5  -1  11        1.58        2.13      3.90 o 
  -4  -1  11      126.77      125.52      4.92 o 
  -3  -1  11      617.68      639.42      9.33 o 
  -2  -1  11       38.75       44.29      4.48 o 
  -1  -1  11       12.29       13.41      2.71 o 
   0  -1  11      295.64      293.36      4.70 o 
   1  -1  11        1.11        3.27      2.87 o 
   2  -1  11       13.34        9.20      3.18 o 
   3  -1  11        2.49        1.64      3.69 o 
   4  -1  11       14.91        7.43      6.71 o 
  -7   0  11        0.02       15.21      4.53 o 
  -6   0  11       21.60       14.44      4.98 o 
  -5   0  11      158.96      152.59      6.89 o 
  -4   0  11       10.08        9.80      3.68 o 
  -3   0  11       91.81       94.97      5.16 o 
  -2   0  11      473.62      490.27     18.71 o 
  -1   0  11      209.17      220.09      6.12 o 
   0   0  11        4.77        4.57      2.82 o 
   1   0  11        2.71        2.17      2.46 o 
   2   0  11        0.50        1.56      2.50 o 
   3   0  11        0.14       -2.10      3.70 o 
   4   0  11        0.26        7.61      7.84 o 
  -7   1  11       18.47       22.39     13.87 o 
  -6   1  11       12.78       13.59      4.76 o 
  -5   1  11       32.16       31.27      4.63 o 
  -4   1  11        0.21        1.21      2.67 o 
  -3   1  11        3.03        3.77      2.70 o 
  -2   1  11      263.77      276.85      6.07 o 
  -1   1  11       85.86       90.16      3.04 o 
   0   1  11       13.43       13.13      3.26 o 
   1   1  11       12.08       14.08      2.79 o 
   2   1  11        1.94       -0.18      2.00 o 
   3   1  11        0.59       -0.01      2.59 o 
  -7   2  11       15.54       19.08      4.16 o 
  -6   2  11        2.33        1.05      3.35 o 
  -5   2  11       64.35       59.18      6.49 o 
  -4   2  11        1.94        2.02      2.60 o 
  -3   2  11        0.41        0.53      2.40 o 
  -2   2  11        3.02        2.61      2.34 o 
  -1   2  11        1.50       -1.45      2.53 o 
   0   2  11        0.10       -2.16      3.18 o 
   1   2  11       54.55       64.63      3.60 o 
   2   2  11        4.03        2.15      2.72 o 
   3   2  11        4.88        3.78      3.85 o 
  -6   3  11        2.98        2.12      3.28 o 
  -5   3  11       37.63       42.92      6.97 o 
  -4   3  11       88.59      101.03      4.21 o 
  -3   3  11       24.39       28.33      6.20 o 
  -2   3  11       28.94       41.68      6.91 o 
  -1   3  11       32.15       38.60      4.45 o 
   0   3  11        2.24        2.66      2.01 o 
   1   3  11       16.49       16.78      2.86 o 
   2   3  11        9.11        6.05      2.84 o 
  -6   4  11        8.88        7.61      3.46 o 
  -5   4  11        0.80        1.97      2.53 o 
  -4   4  11        4.72        2.47      2.12 o 
  -3   4  11       76.98       79.20      3.30 o 
  -2   4  11       10.67        7.79      2.62 o 
  -1   4  11       65.21       56.99      2.96 o 
   0   4  11        0.25        2.49      1.90 o 
   1   4  11        4.63        4.75      2.74 o 
  -5   5  11      100.29      107.80      5.29 o 
  -4   5  11       73.38       75.80      3.19 o 
  -3   5  11       25.71       13.57      3.12 o 
  -2   5  11       85.03       76.18     10.80 o 
  -1   5  11        0.03       10.28      7.62 o 
   0   5  11        9.22       13.71      4.84 o 
  -4   6  11        1.01        3.15      4.87 o 
  -3   6  11        4.58        7.73      8.50 o 
  -2   6  11        6.99        4.75      7.87 o 
  -1 -11  12        0.19        2.94      4.00 o 
   0 -11  12        3.20       -0.02      2.22 o 
   1 -11  12        4.84        7.54      7.91 o 
   2 -11  12        1.84        0.37      6.47 o 
  -2 -10  12        5.42        9.37      3.87 o 
  -1 -10  12       15.34       35.94     12.55 o 
   0 -10  12       11.57        0.48      3.91 o 
   1 -10  12        3.79        6.30      4.55 o 
   2 -10  12       25.16       36.88     10.54 o 
   3 -10  12        3.23       -5.01      8.59 o 
  -3  -9  12        0.06        2.48      4.16 o 
  -2  -9  12       40.57       31.62      4.25 o 
  -1  -9  12       37.69       39.14      4.56 o 
   0  -9  12        3.73        7.15      3.12 o 
   1  -9  12       21.17       25.39      4.82 o 
   2  -9  12       45.52       50.80      6.87 o 
   3  -9  12       39.07       61.42     12.05 o 
   4  -9  12        0.43       18.09     10.48 o 
  -4  -8  12        1.97        6.92      6.53 o 
  -3  -8  12        9.24        3.07      5.43 o 
  -2  -8  12       14.92       10.50      5.93 o 
  -1  -8  12       34.86       39.08      4.42 o 
   0  -8  12       47.58       45.35      4.24 o 
   1  -8  12       22.45       17.55      4.15 o 
   2  -8  12        9.34       22.73      9.22 o 
   3  -8  12       29.16       42.26     11.28 o 
   4  -8  12        0.00      -10.56     10.56 o 
  -5  -7  12        0.10        6.90      6.97 o 
  -4  -7  12       56.04       60.88      6.25 o 
  -3  -7  12        0.21        6.61      5.98 o 
  -2  -7  12        2.94        0.97      4.33 o 
  -1  -7  12        5.14        3.35      3.59 o 
   0  -7  12        4.39        1.96      1.53 o 
   1  -7  12       14.80       13.98      2.28 o 
   2  -7  12       24.19       24.62      5.81 o 
   3  -7  12       34.34       34.56     10.71 o 
   4  -7  12        2.76       11.17      9.39 o 
  -5  -6  12        0.69        2.92      5.71 o 
  -4  -6  12       58.43       59.28      7.81 o 
  -3  -6  12        0.40        0.96      3.33 o 
  -2  -6  12       45.51       45.32      6.61 o 
  -1  -6  12        4.93        1.76      4.25 o 
   0  -6  12       21.76       21.90      4.17 o 
   1  -6  12        0.26        0.67      1.26 o 
   2  -6  12       13.78       15.35      8.25 o 
   3  -6  12       23.68       29.46      9.99 o 
   4  -6  12       40.12       54.16      8.13 o 
  -6  -5  12       14.11       12.52      7.28 o 
  -5  -5  12        2.40        3.93      4.20 o 
  -4  -5  12       31.43       51.31      7.96 o 
  -3  -5  12       55.72       60.29      5.40 o 
  -2  -5  12       79.98       66.55      5.10 o 
  -1  -5  12       55.74       55.27      6.40 o 
   0  -5  12        5.11        2.92      4.21 o 
   1  -5  12       23.71       25.47      2.64 o 
   2  -5  12       31.78       34.39      9.08 o 
   3  -5  12        7.16       -2.03      4.24 o 
   4  -5  12        5.09        6.05      4.28 o 
  -6  -4  12        3.30        5.99      6.50 o 
  -5  -4  12        1.73        4.01      3.96 o 
  -4  -4  12      100.20       96.64      5.84 o 
  -3  -4  12        0.01       -0.07      3.25 o 
  -2  -4  12        4.59        3.11      3.05 o 
  -1  -4  12       66.58       63.48      4.75 o 
   0  -4  12        0.05        1.19      2.70 o 
   1  -4  12       53.89       60.27      3.12 o 
   2  -4  12        0.12        2.86      6.24 o 
   3  -4  12        2.26        6.07      7.24 o 
   4  -4  12        0.40       13.51      6.13 o 
  -6  -3  12        6.76        8.03      4.46 o 
  -5  -3  12        0.60        1.55      3.35 o 
  -4  -3  12        1.89        1.50      4.05 o 
  -3  -3  12        0.69        1.99      4.14 o 
  -2  -3  12        1.46       -0.77      3.37 o 
  -1  -3  12       31.00       26.87      4.95 o 
   0  -3  12       71.73       68.69      5.94 o 
   1  -3  12       18.32       18.29      2.63 o 
   2  -3  12        3.18        2.20      1.54 o 
   3  -3  12        1.66        8.79      5.71 o 
   4  -3  12        0.09        8.26      8.43 o 
  -6  -2  12       25.45       25.07      6.58 o 
  -5  -2  12       20.03       23.11      8.36 o 
  -4  -2  12       10.41       11.72      4.73 o 
  -3  -2  12       97.29      104.25      8.16 o 
  -2  -2  12       25.21       19.26      4.51 o 
  -1  -2  12       17.26       18.28      4.45 o 
   0  -2  12       20.28       18.31      2.47 o 
   1  -2  12       47.02       44.12      7.95 o 
   2  -2  12       19.24       17.49      2.47 o 
   3  -2  12       11.93       17.74      4.06 o 
   4  -2  12        0.03        2.72      4.91 o 
  -6  -1  12        9.07       -1.82      3.30 o 
  -5  -1  12        7.56        4.21      4.30 o 
  -4  -1  12        0.17        3.23      3.74 o 
  -3  -1  12       10.77       10.59      4.08 o 
  -2  -1  12       17.92       25.65      4.37 o 
  -1  -1  12        0.03       -1.54      3.13 o 
   0  -1  12       51.55       57.06     10.12 o 
   1  -1  12        0.11       -0.05      2.02 o 
   2  -1  12       10.30       10.47      2.62 o 
   3  -1  12        3.18        4.61      6.27 o 
  -6   0  12       27.49       31.57      5.78 o 
  -5   0  12        0.43        1.96      3.66 o 
  -4   0  12        7.09        3.56      3.52 o 
  -3   0  12       18.53       20.04      4.01 o 
  -2   0  12      130.13      121.39      5.48 o 
  -1   0  12        9.44       14.06      2.97 o 
   0   0  12        2.07        3.20      2.88 o 
   1   0  12        1.92        2.44      2.78 o 
   2   0  12       12.13       13.31      3.02 o 
   3   0  12        3.87        9.81      7.93 o 
  -6   1  12       37.81       31.46      5.50 o 
  -5   1  12        0.30        0.84      3.10 o 
  -4   1  12       67.61       75.22      7.80 o 
  -3   1  12       34.53       32.28      3.96 o 
  -2   1  12       66.55       62.54      5.21 o 
  -1   1  12        0.42        1.42      1.79 o 
   0   1  12       31.74       28.00      4.51 o 
   1   1  12        9.98        5.51      2.67 o 
   2   1  12        4.30        3.46      2.72 o 
  -6   2  12        4.31        4.36      3.97 o 
  -5   2  12      118.19      123.49      8.99 o 
  -4   2  12        1.09        1.12      2.59 o 
  -3   2  12        0.01        0.10      2.07 o 
  -2   2  12       11.09        7.54      2.43 o 
  -1   2  12        1.64        3.54      3.05 o 
   0   2  12        9.39        8.17      2.65 o 
   1   2  12        2.62        2.14      2.43 o 
   2   2  12        4.22        5.45      2.99 o 
  -6   3  12        1.69        2.99      4.05 o 
  -5   3  12        9.85        9.94      3.50 o 
  -4   3  12        4.26        6.39      3.26 o 
  -3   3  12       17.95       19.93      3.33 o 
  -2   3  12        9.35        8.40      3.16 o 
  -1   3  12       35.22       32.90      3.95 o 
   0   3  12        4.16        2.95      2.27 o 
   1   3  12        1.41        1.48      2.57 o 
  -5   4  12       83.25      105.86      6.30 o 
  -4   4  12        1.74        2.32      2.15 o 
  -3   4  12       15.99       23.41      4.85 o 
  -2   4  12        0.80        2.86      2.30 o 
  -1   4  12        7.98        7.92      3.67 o 
   0   4  12        1.82        6.04      3.70 o 
  -4   5  12        1.22        1.03      7.24 o 
  -3   5  12       18.08       22.85      9.85 o 
  -2   5  12        2.58       -1.55      4.21 o 
  -2 -10  13        0.95        5.29      7.90 o 
  -1 -10  13        1.84        8.16      4.44 o 
   0 -10  13        0.17        3.05      6.70 o 
   1 -10  13        3.52        8.91      6.07 o 
   2 -10  13        0.73       10.11      9.51 o 
  -3  -9  13        0.78       -0.46      3.82 o 
  -2  -9  13        3.94       11.41      5.22 o 
  -1  -9  13        0.00       -1.08      2.85 o 
   0  -9  13        0.15        2.91      2.69 o 
   1  -9  13        6.30        8.46      4.14 o 
   2  -9  13        2.76       -7.76      8.85 o 
   3  -9  13        5.79        7.87      5.87 o 
  -3  -8  13        1.30        9.50     11.91 o 
  -2  -8  13        1.00        7.88      6.74 o 
  -1  -8  13       67.72       74.61      3.84 o 
   0  -8  13       21.59       13.08      3.67 o 
   1  -8  13       15.16       15.50      7.28 o 
   2  -8  13       18.65       35.36     10.85 o 
   3  -8  13        9.92        9.93      9.48 o 
  -4  -7  13        0.03        1.52      3.96 o 
  -3  -7  13       18.09       19.09     11.50 o 
  -2  -7  13       33.54       21.67      6.52 o 
  -1  -7  13        5.85        5.94      4.29 o 
   0  -7  13        5.81       -0.80      2.39 o 
   1  -7  13       24.25       23.64      8.16 o 
   2  -7  13       18.16       23.08      9.85 o 
   3  -7  13        1.41       21.19     10.22 o 
   4  -7  13       15.71       19.70     11.08 o 
  -5  -6  13        2.17        7.55      6.40 o 
  -4  -6  13        0.69        2.45      5.33 o 
  -3  -6  13        2.52       -0.60      2.71 o 
  -2  -6  13       31.83       40.26      8.73 o 
  -1  -6  13       72.25       86.30     17.05 o 
   0  -6  13        4.78        3.53      4.94 o 
   1  -6  13       48.31       43.23      1.87 o 
   2  -6  13       43.88       39.20      6.59 o 
   3  -6  13        7.05       20.90      9.85 o 
   4  -6  13        1.92       -6.66      6.66 o 
  -5  -5  13        0.08        0.52      3.08 o 
  -4  -5  13       30.45       21.39     19.03 o 
  -3  -5  13        1.72        2.07      3.55 o 
  -2  -5  13      124.43      135.49      6.42 o 
  -1  -5  13      225.31      218.71     13.74 o 
   0  -5  13       10.40       11.89      5.51 o 
   1  -5  13        3.83        3.10      2.35 o 
   2  -5  13        2.49        0.09      5.33 o 
   3  -5  13        5.22       -5.04      7.90 o 
   4  -5  13        2.46        1.68      7.29 o 
  -5  -4  13       54.88       66.69      6.17 o 
  -4  -4  13       19.24       26.63     21.93 o 
  -3  -4  13        7.44        9.14      5.22 o 
  -2  -4  13       54.81       52.21      6.46 o 
  -1  -4  13       50.54       52.16     12.84 o 
   0  -4  13        3.57        5.06      4.61 o 
   1  -4  13        4.37        3.15      1.71 o 
   2  -4  13       14.17        9.31      7.82 o 
   3  -4  13        2.62        5.01      7.59 o 
  -6  -3  13        0.02       -5.77      6.17 o 
  -5  -3  13        1.76       -1.17      3.42 o 
  -4  -3  13        7.54        0.55      3.98 o 
  -3  -3  13        0.53        2.73      4.26 o 
  -2  -3  13        1.15        1.84      2.94 o 
  -1  -3  13        3.29        2.87      2.98 o 
   0  -3  13       41.21       37.38      4.40 o 
   1  -3  13       15.73       11.74      3.05 o 
   2  -3  13        4.48        2.03      1.34 o 
   3  -3  13       15.37       14.93      6.14 o 
  -6  -2  13        4.80        5.49      4.97 o 
  -5  -2  13       27.71       23.45     16.71 o 
  -4  -2  13        1.15       -0.23      3.44 o 
  -3  -2  13       37.46       34.00      5.46 o 
  -2  -2  13       32.72       37.59      5.33 o 
  -1  -2  13        3.36        5.01      4.03 o 
   0  -2  13       21.80       13.03      5.36 o 
   1  -2  13       25.36       22.63      3.18 o 
   2  -2  13        8.20        8.95      3.17 o 
   3  -2  13       15.11       23.78     10.22 o 
  -6  -1  13       19.54       31.30      6.33 o 
  -5  -1  13        0.60        1.89      4.09 o 
  -4  -1  13        5.58        7.85      4.45 o 
  -3  -1  13      212.65      204.17      7.67 o 
  -2  -1  13       91.30       89.86      5.93 o 
  -1  -1  13        3.14        1.87      2.57 o 
   0  -1  13        1.30       -1.31      2.74 o 
   1  -1  13       50.40       37.42      4.80 o 
   2  -1  13        4.03        7.97      2.76 o 
  -6   0  13        0.51        3.98      4.55 o 
  -5   0  13       17.66       15.03      4.89 o 
  -4   0  13       75.72       84.47      5.99 o 
  -3   0  13       25.38       24.33      3.42 o 
  -2   0  13      112.21      118.61      5.79 o 
  -1   0  13      194.50      198.15      4.62 o 
   0   0  13      169.25      151.81      6.06 o 
   1   0  13       37.94       28.72      4.08 o 
   2   0  13        1.01        1.71      2.54 o 
  -6   1  13       37.23       45.41      7.57 o 
  -5   1  13        0.88       -0.96      3.26 o 
  -4   1  13        8.59        8.74      3.71 o 
  -3   1  13       12.87       14.55      3.71 o 
  -2   1  13        0.02       -0.57      2.27 o 
  -1   1  13       13.43        6.82      4.78 o 
   0   1  13        8.23        9.08      3.74 o 
   1   1  13        4.46        4.83      2.85 o 
  -5   2  13        1.09        1.12      3.12 o 
  -4   2  13       21.53       12.66      4.55 o 
  -3   2  13        9.83        6.29      2.55 o 
  -2   2  13       15.00       11.40      5.51 o 
  -1   2  13        1.74        5.59      3.49 o 
   0   2  13        0.94        2.36      2.78 o 
  -5   3  13       24.78       23.07      4.76 o 
  -4   3  13        8.47        7.41      4.02 o 
  -3   3  13       12.00       15.21      2.70 o 
  -2   3  13        0.06        6.22      3.52 o 
  -1   3  13        9.81        7.83      4.23 o 
   0 -10  14        3.40       12.06      5.77 o 
  -2  -9  14        9.27        8.05      7.68 o 
  -1  -9  14        3.40       10.52      6.98 o 
   0  -9  14        7.75       13.75      6.04 o 
   1  -9  14        0.76       11.84      6.53 o 
   2  -9  14        1.22       22.85     11.19 o 
  -3  -8  14        1.52        3.59      6.09 o 
  -2  -8  14        0.68       17.62      6.97 o 
  -1  -8  14        3.22       28.49      7.35 o 
   0  -8  14       16.21       11.49      3.77 o 
   1  -8  14        4.61        9.67      7.92 o 
   2  -8  14        1.57       10.79      6.04 o 
  -4  -7  14        2.48       12.63      9.69 o 
  -3  -7  14       13.11        6.82      8.09 o 
  -2  -7  14        4.89        4.39      5.63 o 
  -1  -7  14        3.00        5.32      7.00 o 
   0  -7  14       16.41        3.81      5.68 o 
   1  -7  14       30.21       33.37      4.65 o 
   2  -7  14        3.55        1.43      7.59 o 
   3  -7  14       20.95       18.32     10.77 o 
  -4  -6  14        0.10        1.77      5.46 o 
  -3  -6  14        3.86        7.04      7.84 o 
  -2  -6  14        0.95       -2.19      3.78 o 
  -1  -6  14       16.84        9.82      9.38 o 
   0  -6  14        7.90        7.08      7.03 o 
   1  -6  14       17.16       16.24     12.24 o 
   2  -6  14        0.20       -4.27      8.27 o 
   3  -6  14        4.82       18.50     10.39 o 
  -4  -5  14        1.51        7.79      6.96 o 
  -3  -5  14        9.17        3.92      5.25 o 
  -2  -5  14        0.62        4.59      4.08 o 
  -1  -5  14       77.04       80.88     13.60 o 
   0  -5  14       14.40       21.71      6.40 o 
   1  -5  14        4.64        5.05      5.91 o 
   2  -5  14        1.48       -5.07      5.07 o 
   3  -5  14       22.81       17.12      6.27 o 
  -5  -4  14        0.02        4.54      5.81 o 
  -4  -4  14        0.03        2.09      5.03 o 
  -3  -4  14       12.89        3.52      4.97 o 
  -2  -4  14       10.64       16.84      6.30 o 
  -1  -4  14        1.24       -3.62      3.62 o 
   0  -4  14       70.57       75.10      8.43 o 
   1  -4  14        0.01        0.72      2.03 o 
   2  -4  14        4.58       20.64      9.08 o 
   3  -4  14        1.69       11.01      4.63 o 
  -5  -3  14        5.31       -1.19      4.79 o 
  -4  -3  14        0.30        7.03      6.40 o 
  -3  -3  14        2.39        6.93      5.03 o 
  -2  -3  14       23.89       20.94      5.56 o 
  -1  -3  14        0.05        0.39      3.64 o 
   0  -3  14       57.72       54.79      5.23 o 
   1  -3  14       30.44       20.19      2.70 o 
   2  -3  14        9.76       14.06      8.36 o 
  -5  -2  14        9.05        2.27      4.24 o 
  -4  -2  14       11.06       14.84      5.55 o 
  -3  -2  14        0.07        0.02      3.04 o 
  -2  -2  14       29.42       31.76      5.54 o 
  -1  -2  14       20.97       19.39      5.20 o 
   0  -2  14        0.00       -0.94      2.71 o 
   1  -2  14        1.18        2.70      2.71 o 
   2  -2  14        5.91        0.60      5.73 o 
  -5  -1  14        1.78        6.30      4.85 o 
  -4  -1  14        2.16        6.48      6.01 o 
  -3  -1  14       18.58       13.79      4.80 o 
  -2  -1  14       64.86       78.46      4.62 o 
  -1  -1  14        1.08        2.52      2.83 o 
   0  -1  14       15.02       14.70      3.94 o 
   1  -1  14       25.62       17.41      3.18 o 
  -5   0  14        2.39       13.53      9.96 o 
  -4   0  14       21.99       22.19      4.95 o 
  -3   0  14       18.31       19.35      4.58 o 
  -2   0  14        1.78        0.59      3.01 o 
  -1   0  14       15.93        4.04      4.96 o 
   0   0  14        0.00       -2.54      3.36 o 
   1   0  14        1.80        4.54      4.07 o 
  -5   1  14        8.98       11.97      4.57 o 
  -4   1  14       34.80       27.67      4.74 o 
  -3   1  14       19.60       11.58      4.95 o 
  -2   1  14       23.09       20.62      3.65 o 
  -1   1  14        1.97        5.83      3.83 o 
   0   1  14        0.09        2.75      3.51 o 
  -4   2  14       40.44       44.37     19.69 o 
  -3   2  14        8.17       13.82      4.83 o 
  -2   2  14       11.22        6.26      5.20 o 
  -1   2  14        0.58        3.50      3.55 o 
  -2  -8  15        8.08       22.06      7.75 o 
  -1  -8  15        5.31        5.22      5.91 o 
   0  -8  15        0.37       -1.82      2.52 o 
   1  -8  15        0.09        0.19      3.67 o 
  -3  -7  15        4.67        8.19     11.52 o 
  -2  -7  15        0.31        6.82      6.39 o 
  -1  -7  15        0.01       -1.06      3.80 o 
   0  -7  15        0.71       14.41     13.73 o 
   1  -7  15        0.47        9.61      4.92 o 
  -3  -6  15       22.96       29.94     22.86 o 
  -2  -6  15        1.69       -3.01      5.50 o 
  -1  -6  15        9.20        9.21      7.30 o 
   0  -6  15       26.29       14.43     13.49 o 
   1  -6  15        0.66       -2.32      4.84 o 
   2  -6  15        8.54       21.04     10.51 o 
  -4  -5  15        9.97        3.39      5.95 o 
  -3  -5  15        0.76       14.20     12.67 o 
  -2  -5  15        0.67        7.24      9.08 o 
  -1  -5  15       64.28       62.79     42.54 o 
   0  -5  15       86.52       91.66      6.74 o 
   1  -5  15        1.52       11.82      8.96 o 
   2  -5  15        0.54        9.39      9.08 o 
  -4  -4  15       17.68        7.21      6.67 o 
  -3  -4  15       36.73       33.50     25.50 o 
  -2  -4  15        3.22       10.62      9.32 o 
  -1  -4  15       12.27        5.89      5.78 o 
   0  -4  15       17.66        7.41      3.31 o 
   1  -4  15        1.00       21.99      9.42 o 
  -4  -3  15        2.44        8.89      9.88 o 
  -3  -3  15       19.45       10.85      8.17 o 
  -2  -3  15        1.23       13.19      8.37 o 
  -1  -3  15        0.62        7.01      5.10 o 
   0  -3  15        2.15       -0.30      2.20 o 
   1  -3  15        4.19       -7.62      7.84 o 
  -4  -2  15        3.88       10.14      6.04 o 
  -3  -2  15        8.59       13.58      8.22 o 
  -2  -2  15        8.81        8.10      3.58 o 
  -1  -2  15        5.08        3.51      3.11 o 
   0  -2  15        3.02        5.48      3.51 o 
   1  -2  15        3.41        5.06      6.79 o 
  -4  -1  15        3.50        3.30      4.41 o 
  -3  -1  15        1.38        5.80      3.36 o 
  -2  -1  15      141.22      155.50      8.32 o 
  -1  -1  15        6.95        4.03      2.58 o 
   0  -1  15       25.28       21.86      5.33 o 
  -3   0  15        6.62        9.94      4.43 o 
  -2   0  15       48.51       34.78      4.45 o 
  -1   0  15       19.02       20.24      4.85 o 
  -1  -6  16        1.37        1.88      4.04 o 
  -2  -5  16        0.54        9.89      9.96 o 
  -1  -5  16        0.02       -1.75      5.33 o 
   0  -5  16        5.49       -1.79      4.10 o 
  -2  -4  16        1.10        1.08      4.81 o 
  -1  -4  16        3.99       10.64     10.39 o 
  -2  -3  16        0.56       11.53     12.47 o 
  -1  -3  16        6.03       14.88      8.98 o 
                                                 
